# Supplementary material for: Mammal comparative tendon biology: advances in regulatory mechanisms through a computational modeling
Source: Front Vet Sci. 2023 Apr 27;10:1175346. doi: 10.3389/fvets.2023.1175346 (PMC10174257; doi:10.3389/fvets.2023.1175346)
Supplement: Supplementary file 1 [file Data_Sheet_1.xls]

## Sheet: List of selected pubblications
SUPPLEMENTARY FILE 1
Citation ID of the selected pubblications
PMID: 10460474
PMID: 15634692
PMID: 16518859
PMID: 16859807
PMID: 16989801
PMID: 17393102
PMID: 19221802
PMID: 20696843
PMID: 21173153
PMID: 23499659
PMID: 23573253
PMID: 23653374
PMID: 23762363
PMID: 23863709
PMID: 24038612
PMID: 24231248
PMID: 24803652
PMID: 24809660
PMID: 25249460
PMID: 25956970
PMID: 27370800
PMID: 27789622
PMID: 27899062
PMID: 28266660
PMID: 28937836
PMID: 29330921
PMID: 31100023
PMID: 32325713
PMID: 32430075
PMID: 32795590
PMID: 32930359
PMID: 34035379
PMID: 34150754
PMID: 34408142
PMID: 35470072
PMID: 35476985
PMID: 9186480
