# Supplementary material for: Mammal comparative tendon biology: advances in regulatory mechanisms through a computational modeling
Source: Front Vet Sci. 2023 Apr 27;10:1175346. doi: 10.3389/fvets.2023.1175346 (PMC10174257; doi:10.3389/fvets.2023.1175346)
Supplement: Supplementary file 2 [file Data_Sheet_2.xls]

## Sheet: Database of interactions
SUPPLEMENTARY FILE 2
Molecule source	Link	Molecule target	Link Attribute	Annotations	Organism	In vitro/in vivo evidence	Developmental stage of the interaction E= embryonal P=Prepubertal	Citation ID
Ampk (Rattus norvegicus)	links	Bgn (Rattus norvegicus)	Upregulates	Tenocytes from 8 week old rats treated with high glucose medium. Blocking of AMPK by compound C	Rat tenocytes	in vitro	P	PMID: 28266660
TGFB1 (Bos taurus)	links	Acan (Bos taurus)	Upregulates	TGF-b1 added exogenously upregulated the mRNA levels	Cow	in vivo	P	PMID: 9186480
FHL2 (Gallus gallus)	links	Acan (Gallus gallus)	Downregulates	down-regulated in the FHL2 gain-of-function	Chicken embryos	in vivo	E	PMID: 29330921
Mkx (Rattus norvegicus)	links	Acan (Rattus norvegicus)	Downregulates	KO-MKX rat upregulates the gene expression	rat	in vivo	P	PMID: 27370800
Scx (Equus caballus)	links	Acta1 (Equus caballus)	Upregulates	shScx gene silencing. On fetal tenocytes	Horse	in vitro	P	PMID: 32795590
Scx (Mus musculus)	links	Adgrb3 (Mus musculus)	Downregulates	KO SCX knockout mice upregulate ADGRB3	Tendon mice cells E.15	in vivo	E	PMID: 34150754
Scx (Mus musculus)	links	Adgrg2 (Mus musculus)	Upregulates	KO SCX knockout mice downregulate ADGRG2	Tendon mice cells E.15	in vivo	E	PMID: 34150754
Scx (Equus caballus)	links	Aff3 (Equus caballus)	Upregulates	shScx gene silencing. On fetal tenocytes	Horse	in vitro	P	PMID: 32795590
Mkx (Rattus norvegicus)	links	Alpl (Rattus norvegicus)	Downregulates	KO-MKX rat upregulates the gene expression	rat	in vivo	P	PMID: 27370800
Scx (Mus musculus)	links	Aqp1 (Mus musculus)	Upregulates	KO SCX knockout mice downregulate AQP1	Tendon mice cells E.15	in vivo	E	PMID: 34150754
Scx (Mus musculus)	links	Aspn (Mus musculus)	Downregulates	KO SCX knockout mice upregulate ASPN	Tendon mice cells E.15	in vivo	E	PMID: 34150754
Smo (Mus musculus)	links	Aspn (Mus musculus)	Upregulates	Smo tKO mice, absence of Hh signaling pathway.	Mouse	in vivo	P	PMID: 23762363
TGFB1 (Bos taurus)	links	Bgn (Bos taurus)	Upregulates	TGF-b1 added exogenously upregulated the mRNA levels	Cow	in vivo	P	PMID: 9186480
Scx (Equus caballus)	links	Bgn (Equus caballus)	Upregulates	shScx gene silencing. On fetal tenocytes	Horse	in vitro	P	PMID: 32795590
Dcn (Mus musculus)	links	Bgn (Mus musculus)	Downregulates	DCN KO-mice upregulates BGN	Mouse	in vivo	P	PMID: 16518859
Egr1 (Mus musculus)	links	Bgn (Mus musculus)	Upregulates	KO EGR1 mouse downregulate BGN	mouse	in vivo	P	PMID: 23863709
IHH (Mus musculus)	links	BGN (Mus musculus)	Upregulates	treating cultures of P3 patellar tendons for three days with recombinant IHH, no difference between midsubstance and insertion sites	Mouse	in vitro	P	PMID: 23762363
NGF (Mus musculus)	links	Bgn (Mus musculus)	Upregulates	somministration of NGF in culture media	Achilles tendon cell from 7 days mice	in vitro	P	PMID: 35476985
SHP2 (Mus musculus)	links	Bgn (Mus musculus)	Upregulates	inhibition of SHP2 with PHPS1 plus addition of NGF in the media	Achilles tendon cell from 7 days mice	in vitro	P	PMID: 35476985
SMO (Mus musculus)	links	BGN (Mus musculus)	Upregulates	Increase observed in the mid-substance of the patellar tendons	Mouse	in vivo	P	PMID: 23762363
Smo (Mus musculus)	links	Bgn (Mus musculus)	Downregulates	Smo tKO mice, absence of Hh signaling pathway.	Mouse	in vivo	P	PMID: 23762363
Egr1 (Rattus norvegicus)	links	Bgn (Rattus norvegicus)	Upregulates	Tenocytes from 8 week old rats treated with high glucose medium. Downregulation of Egr1 by siRNA	Rat tenocytes	in vitro	P	PMID: 28266660
FHL2 (Gallus gallus)	links	bIGH3 (Gallus gallus)	Downregulates	upregulation in FHL2 loss-of-function	Chicken embryos	in vivo	E	PMID: 29330921
Fhl2 (Gallus gallus)	links	bigh3 (Gallus gallus)	Upregulates	Upregulates in gain-of-function experiments and downregulates in Fhl2 -/- Fhl2 gene silencing loss-of-function experiments	Chicken embryos	in vivo	E	PMID: 29330921
Smad8ca (Mus musculus)	links	Bmp2+Smad8ca (Mus musculus)	Combines	Lentivirus infection on murine mesenchymal progenitor cells C3H10T½ with Bmp2+Smad8ca	Mouse	in vitro	P	PMID: 24809660
TGFB1 (Gallus gallus)	links	Bmp4 (Gallus gallus)	Downregulates	TGF-b1 leads to reduced Bmp-4 expression in interdigital area at stage 29	Chicken embryos	in vivo	E	PMID: 10460474
TGFB2 (Gallus gallus)	links	Bmper (Gallus gallus)	Upregulates	Upregulated 14 hr after bead implantation	Chicken embryos	in vivo	E	PMID: 23573253
CHRDL2+TWSG1 (Gallus gallus)	links	Bmpr1 (Gallus gallus)	Downregulates	CHDL-2 was administered in combination with rhTSG, downregulated Sox9, type 2 Collagen and Bmpr1b	Chicken embryos	in vivo	E	PMID: 23573253
Dan (Gallus gallus)	links	Bmpr1 (Gallus gallus)	Downregulates	downregulates	Chicken embryos	in vivo	E	PMID: 23573253
TWSG1 (Gallus gallus)	links	Bmpr1 (Gallus gallus)	Downregulates	Overexpressing the Tsg gene induced down regulation of chondrogenic markers (Sox9, Collagen2 a1, Bmpr1b), Gdf5 and Jaws.	Chicken embryos	in vivo	E	PMID: 23573253
Mkx (Rattus norvegicus)	links	Bmpr2 (Rattus norvegicus)	Downregulates	KO-MKX rat upregulates the gene expression	rat	in vivo	P	PMID: 27370800
Scx (Mus musculus)	links	C1qtnf3 (Mus musculus)	Upregulates	KO SCX knockout mice downregulate C1QTNF3	Tendon mice cells E.15	in vivo	E	PMID: 34150754
Scx (Equus caballus)	links	Cacnb2 (Equus caballus)	Downregulates	shScx gene silencing. On fetal tenocytes	Horse	in vitro	P	PMID: 32795590
Scx (Mus musculus)	links	Ccbe1 (Mus musculus)	Downregulates	KO SCX knockout mice upregulate CCBE1	Tendon mice cells E.15	in vivo	E	PMID: 34150754
Scx (Mus musculus)	links	Ccdc85a (Mus musculus)	Upregulates	KO SCX knockout mice downregulate CCDC85A	Tendon mice cells E.15	in vivo	E	PMID: 34150754
Scx (Mus musculus)	links	Ccdc88a (Mus musculus)	Upregulates	KO SCX knockout mice downregulate CCDC88A	Tendon mice cells E.15	in vivo	E	PMID: 34150754
TGFB3 (Equus caballus)	links	Ccn1 (Equus caballus)	Upregulates	TGF-b3 added exogenously upregulated the mRNA levels	Horse	in vitro	P	PMID: 32430075
TGFB3 (Equus caballus)	links	Cdk1 (Equus caballus)	Upregulates	TGF-b3 added exogenously upregulated the mRNA levels	Horse	in vitro	P	PMID: 32430075
TGFB2 (Gallus gallus)	links	CHRDL1(Gallus gallus)	Upregulates	Chdl-1, Chdl-2 and Fst genes were upregulated at 10 hr after TGF-BETA2 bead implantation	Chicken embryos	in vivo	E	PMID: 23573253
TGFB2 (Gallus gallus)	links	CHRDL2 (Gallus gallus)	Upregulates	Chdl-1, Chdl-2 and Fst genes were upregulated at 10 hr after TGF-BETA2 bead implantation	Chicken embryos	in vivo	E	PMID: 23573253
Scx (Mus musculus)	links	Chst5 (Mus musculus)	Upregulates	KO SCX knockout mice downregulate CHST5	Tendon mice cells E.15	in vivo	E	PMID: 34150754
Bmp2+Smad8ca (Mus musculus)	links	Clec3b (Mus musculus)	Upregulates	Lentivirus infection on murine mesenchymal progenitor cells C3H10T½ with Bmp2+Smad8ca	Mouse	in vitro	P	PMID: 24809660
Scx (Mus musculus)	links	Clip2 (Mus musculus)	Upregulates	KO SCX knockout mice downregulate CILP2	Tendon mice cells E.15	in vivo	E	PMID: 34150754
Scx (Equus caballus)	links	Col1 (Equus caballus)	Upregulates	shSCX downregulates COL1A1 in vitro	Horse fetus	in vitro	E	PMID: 27899062
Cx32 (Gallus gallus)	links	COL1 (Gallus gallus)	Upregulates	Antisense downregulation of Cn32 downregulates COL1 (whit and whitout strain)	tenocytes from 50-55 days chicken	in vitro	P	PMID: 16859807
Cx43 (Gallus gallus)	links	COL1 (Gallus gallus)	Downregulates	Antisense downregulation of Cn43 downregulates COL1 (whit and whitout strain)	tenocytes from 50-55 days chicken	in vitro	P	PMID: 16859807
NOGGIN+TWSG1 (Gallus gallus)	links	Col1 (Gallus gallus)	Upregulates	Up-regulation of Scleraxis, type 1 Collagen, and Tgfb2 in vivo	Chicken embryos	in vivo	E	PMID: 23573253
FGF8+TGFB3+BMP7 (Homo sapiens)	links	Col1 (Homo sapiens)	Upregulates	FGF8+TGF-b3+BMP7 added exogenously in the media in iPSCs culture upregulate mRNA and protein at day 19 (Col1a1)	human iPSCs	in vitro	E	PMID: 34408142
FGF8+TGFB3+BMP7 (Homo sapiens)	links	COL1 (Homo sapiens)	Upregulates	FGF8+TGF-b3+BMP7 added exogenously in the media in iPSCs culture upregulate mRNA and protein at day 19 (COL1A1 and COL1A2)	human iPSCs	in vitro	E	PMID: 34408142
Egr1 (Mus musculus)	links	Col1a1 (Mus musculus)	Upregulates	KO EGR1 mouse downregulate COL1A1 and XOL1A2	mouse	in vivo	P	PMID: 23863709
Erk2 (Mus musculus)	links	Col1a1 (Mus musculus)	Downregulates	Erk2 KO. E9.5 mouse forelimb explants. blocked the Erk2 MAPK pathway in mouse limb explants using the PD18 inhibitor Col1a1 and Col1a2	Mouse	in vitro	E	PMID: 25249460
FGF4 (Mus musculus)	links	COL1a1 (Mus musculus)	Downregulates	E13 (days)- E17 and older mice embryo limb cells. Treatment with exogenous hFGF4	mice embryo age 13-17 days	in vitro	E	PMID: 24231248
HDAC4 (Mus musculus)	links	Col1a1 (Mus musculus)	Upregulates	inhibition of HDAC4-mediated nuclear signaling by LMK-237	Tendon cells from mice p10 plus mechanical stimuli	in vitro	P	PMID: 35470072
ITGB2 (Mus musculus)	links	Col1a1 (Mus musculus)	Downregulates	Tenocytes collected from INTEGRIN-A2B1 KO mice. (Col1a1)	Mouse	in vitro	P	PMID: 32325713
Mkx (Mus musculus)	links	Col1a1 (Mus musculus)	Upregulates	KO-MKX downregulates COL1A1 and COL1A2 in vivo	Mouse	in vivo	E	PMID: 20696843
NGF (Mus musculus)	links	Col1a1 (Mus musculus)	Upregulates	somministration of NGF in culture media (Col1a1)	Achilles tendon cell from 7 days mice	in vitro	P	PMID: 35476985
PI3K (Mus musculus)	links	Col1a1 (Mus musculus)	Upregulates	inhibition of PI3K by LY-294002 downregulates COL1	Tendon cells from mice p10 plus mechanical stimuli	in vitro	P	PMID: 35470072
Rcn3 (Mus musculus)	links	Col1a1 (Mus musculus)	Downregulates	KO RCN3 knockout mice upregulate COL1A1	Tendon cells from mice p28	in vivo	P	PMID: 34035379
Shp2 (Mus musculus)	links	Col1a1 (Mus musculus)	Upregulates	tendon-specific SHP2 knockout mice downregulate COL1A1	Achilles tendon cell from 7 days mice	in vivo	P	PMID: 35476985
Smad3 (Mus musculus)	links	Col1a1 (Mus musculus)	Upregulates	SMAD3 KO mice tendons showed COL1a1 gene downregulation	Mice embryo stage E16.6	in vivo	E	PMID:23653374
Ampk (Rattus norvegicus)	links	Col1 (Rattus norvegicus)	Upregulates	Tenocytes from 8 week old rats treated with high glucose medium. Blocking of AMPK by compound C (Col1a1 and Col1a2)	Rat tenocytes	in vitro	P	PMID: 28266660
Mkx (Rattus norvegicus)	links	Col1 (Rattus norvegicus)	Upregulates	KO-MKX rat downregulates the gene expression Col1a1	rat	in vivo	P	PMID: 27370800
Egr1 (Rattus norvegicus)	links	Col1(Rattus norvegicus)	Upregulates	Tenocytes from 8 week old rats treated with high glucose medium. Downregulation of Egr1 by siRNA (Col1a1 and Col1 a2)	Rat tenocytes	in vitro	P	PMID: 28266660
Scx (Mus musculus)	links	Col11 (Mus musculus)	Upregulates	KO SCX knockout mice downregulate COL11A1	Tendon mice cells E.15	in vivo	E	PMID: 34150754
Scx (Equus caballus)	links	Col14 (Equus caballus)	Downregulates	shScx gene silencing. On fetal tenocytes (Col14a1)	Horse	in vitro	P	PMID: 32795590
TGFB2 (Mus musculus)	links	Col1a1 (Mus musculus)	Upregulates	E9.5/E10.5 mouse forelimb explants. TGF-b2 human recombinant added. Inhibitors SB43 (ALK level) and SIS3 (Smad level) downregulates the levels Col1a1 and Col1a2	Mouse	in vitro	P	PMID: 25249460
TGFB2 (Mus musculus)	links	Col1a1 (Mus musculus)	Upregulates	TGF-b2 increases COL1A1 in vitro	Mouse	in vitro	P	PMID: 28937836
CHRDL2+TWSG1 (Gallus gallus)	links	Col2 (Gallus gallus)	Downregulates	CHDL-2 was administered in combination with rhTSG, downregulated Sox9, type 2 Collagen and Bmpr1b	Chicken embryos	in vivo	E	PMID: 23573253
Dan (Gallus gallus)	links	Col2 (Gallus gallus)	Downregulates	downregulates	Chicken embryos	in vivo	E	PMID: 23573253
TWSG1 (Gallus gallus)	links	Col2 (Gallus gallus)	Downregulates	Overexpressing the Tsg gene induced down regulation of chondrogenic markers (Sox9, Collagen2 a1, Bmpr1b), Gdf5 and Jaws.	Chicken embryos	in vivo	E	PMID: 23573253
FGF8+TGFB3+BMP7 (Homo sapiens)	links	Col2 (Homo sapiens)	Upregulates	FGF8+TGF-b3+BMP7 added exogenously in the media in iPSCs culture upregulate mRNA and protein at day 19 (Col2a1)	human iPSCs	in vitro	E	PMID: 34408142
IHH (Mus musculus)	links	COL2 (Mus musculus)	Upregulates	treating cultures of P3 patellar tendons for three days with recombinant IHH, no difference between midsubstance and insertion sites	Mouse	in vitro	P	PMID: 23762363
SMO (Mus musculus)	links	COL2 (Mus musculus)	Upregulates	Increase observed in the mid-substance of the patellar tendons	Mouse	in vivo	P	PMID: 23762363
Smo (Mus musculus)	links	Col2 (Mus musculus)	Upregulates	Smo tKO mice, absence of Hh signaling pathway. (Col2a1)	Mouse	in vivo	P	PMID: 23762363
Mkx (Rattus norvegicus)	links	Col2 (Rattus norvegicus)	Downregulates	KO-MKX rat upregulates the gene expression (Col2a1)	rat	in vivo	P	PMID: 27370800
Scx (Mus musculus)	links	Col22 (Mus musculus)	Upregulates	KO SCX knockout mice downregulate COL22A1	Tendon mice cells E.15	in vivo	E	PMID: 34150754
Egr1 (Mus musculus)	links	Col3 (Mus musculus)	Upregulates	KO EGR1 mouse downregulate COL3A1	mouse	in vivo	P	PMID: 23863709
ITGB2 (Mus musculus)	links	Col3 (Mus musculus)	Downregulates	Tenocytes collected from INTEGRIN-A2B1 KO mice. (Col3a1)	Mouse	in vitro	P	PMID: 32325713
NGF (Mus musculus)	links	Col3 (Mus musculus)	Upregulates	somministration of NGF in culture media (Col3a1)	Achilles tendon cell from 7 days mice	in vitro	P	PMID: 35476985
Scx (Equus caballus)	links	Col4 (Equus caballus)	Downregulates	shScx gene silencing. On fetal tenocytes (Col4a1)	Horse	in vitro	P	PMID: 32795590
Egr1 (Mus musculus)	links	Col5 (Mus musculus)	Upregulates	EGR1 induces de novo expression of COL5A1	mouse	in vivo	E	PMID: 21173153
Scx (Equus caballus)	links	Comp (Equus caballus)	Upregulates	shSCX downregulates COMP in vitro	Horse fetus	in vitro	E	PMID: 27899062
Scx (Mus musculus)	links	Cxcl12 (Mus musculus)	Downregulates	KO SCX knockout mice upregulate CXCL12	Tendon mice cells E.15	in vivo	E	PMID: 34150754
Scx (Mus musculus)	links	Cyr61 (Mus musculus)	Upregulates	KO SCX knockout mice downregulate CYR61	Tendon mice cells E.15	in vivo	E	PMID: 34150754
TGFB2 (Gallus gallus)	links	Dan (Gallus gallus)	Upregulates	UPREGULATED 20 hr after bead implantation	Chicken embryos	in vivo	E	PMID: 23573253
Scx (Equus caballus)	links	Dcn (Equus caballus)	Downregulates	shScx gene silencing. On fetal tenocytes	Horse	in vitro	P	PMID: 32795590
Mkx (Mus musculus)	links	Dcn (Mus musculus)	Upregulates	KO-MKX downregulates DCN in vivo	Mouse	in vivo	P	PMID: 20696843
NGF (Mus musculus)	links	Dcn (Mus musculus)	Upregulates	somministration of NGF in culture media	Achilles tendon cell from 7 days mice	in vitro	P	PMID: 35476985
Mkx (Rattus norvegicus)	links	Dcn (Rattus norvegicus)	Upregulates	KO-MKX rat downregulates the gene expression	rat	in vivo	P	PMID: 27370800
Scx (Mus musculus)	links	Dio2 (Mus musculus)	Downregulates	KO SCX knockout mice upregulate DIO2	Tendon mice cells E.15	in vivo	E	PMID: 34150754
Scx (Mus musculus)	links	Dock4 (Mus musculus)	Upregulates	KO SCX knockout mice downregulate DOCK4	Tendon mice cells E.15	in vivo	E	PMID: 34150754
TGFB3 (Equus caballus)	links	Dsc2 (Equus caballus)	Upregulates	TGF-b3 added exogenously upregulated the mRNA levels	Horse	in vitro	P	PMID: 32430075
Ampk (Rattus norvegicus)	links	Egr1 (Rattus norvegicus)	Upregulates	Tenocytes from 8 week old rats treated with high glucose medium. Blocking of AMPK by compound C	Rat tenocytes	in vitro	P	PMID: 28266660
FGF4 (Mus musculus)	links	ELN (Mus musculus)	Downregulates	E13 (days)- E17 and older mice embryo limb cells. Treatment with exogenous hFGF4	mice embryo age 13-17 days	in vitro	E	PMID: 24231248
Scx (Mus musculus)	links	ELN (Mus musculus)	Downregulates	KO SCX knockout mice upregulate ELN	Tendon mice cells E.15	in vivo	E	PMID: 34150754
TGFB2 (Mus musculus)	links	ELN (Mus musculus)	Upregulates	E13 (days)- E17 and older mice embryo limb cells. Treatment with exogenous hTGFb2	mice embryo age 13-17 days	in vitro	P	PMID: 24231248
TGFB2 (Mus musculus)	links	ELN (Mus musculus)	Upregulates	TGFb2 and TGFb2 + loading enhanced Eln expression in TPCs from D0 to D3 in Embryonic mouse tendon progenitor cells	mice embryo E14	in vitro	P	PMID: 25956970
Scx (Mus musculus)	links	Enpp2 (Mus musculus)	Upregulates	KO SCX knockout mice downregulate ENPP2	Tendon mice cells E.15	in vivo	E	PMID: 34150754
Scx (Mus musculus)	links	Epha3 (Mus musculus)	Downregulates	KO SCX knockout mice upregulate EPHA3	Tendon mice cells E.15	in vivo	E	PMID: 34150754
FST (Gallus gallus)	links	Epha4 (Gallus gallus)	Downregulates	Follistatin resulted in loss of proximal Eph-A4 expression in tendon regions	Chicken embryos	in vivo	E	PMID: 10460474
TGFB1 (Gallus gallus)	links	Epha4 (Gallus gallus)	Activates	TGF-b1 led to the ectopic expression of Eph-A4	Chicken embryos	in vivo	E	PMID: 10460474
Scx (Mus musculus)	links	Eya1 (Mus musculus)	Upregulates	KO SCX knockout mice downregulate EYA1	Tendon mice cells E.15	in vivo	E	PMID: 34150754
Scx (Mus musculus)	links	Fat3 (Mus musculus)	Upregulates	KO SCX knockout mice downregulate FAT3	Tendon mice cells E.15	in vivo	E	PMID: 34150754
Scx (Mus musculus)	links	Fgf10 (Mus musculus)	Downregulates	KO SCX knockout mice upregulate FGF10	Tendon mice cells E.15	in vivo	E	PMID: 34150754
Myf5 (Mus musculus)	links	Fgf4 (Mus musculus)	Upregulates	MYF5 KO embryo at E 11	mouse embryo E11	in vivo	E	PMID: 15634692
Myod1+Myf5 (Mus musculus)	links	Fgf4 (Mus musculus)	Upregulates	KO MYOD1 and MYF5 downregulate FGF4 at E 10.5	mouse embryo E10.5	in vivo	E	PMID: 15634692
Myf5 (Mus musculus)	links	Fgf6 (Mus musculus)	Upregulates	MYF5 KO embryo at E 11	mouse embryo E11	in vivo	E	PMID: 15634692
Myod1+Myf5 (Mus musculus)	links	Fgf6 (Mus musculus)	Upregulates	KO MYOD1 and MYF5 downregulate FGF6 at E 10.5	mouse embryo E10.5	in vivo	E	PMID: 15634692
BMP4 (Gallus gallus)	links	Fhl2 (Gallus gallus)	Downregulates	Added exogeneously Downregulates in vivo	Chicken embryos	in vivo	E	PMID: 29330921
BMP5 (Gallus gallus)	links	Fhl2 (Gallus gallus)	Downregulates	Added exogeneously Downregulates in vivo	Chicken embryos	in vivo	E	PMID: 29330921
BMP7 (Gallus gallus)	links	Fhl2 (Gallus gallus)	Downregulates	Added exogeneously Downregulates in vivo	Chicken embryos	in vivo	E	PMID: 29330921
GDF5 (Gallus gallus)	links	Fhl2 (Gallus gallus)	Downregulates	Added exogeneously Downregulates in vivo	Chicken embryos	in vivo	E	PMID: 29330921
Scx (Mus musculus)	links	Fibin (Mus musculus)	Downregulates	KO SCX knockout mice upregulate FIBIN	Tendon mice cells E.15	in vivo	E	PMID: 34150754
FGF8+TGFB3+BMP7 (Homo sapiens)	links	Fmod (Homo sapiens)	Upregulates	FGF8+TGF-b3+BMP7 added exogenously in the media in iPSCs culture upregulate mRNA and protein at day 19	human iPSCs	in vitro	E	PMID: 34408142
HDAC4 (Mus musculus)	links	Fmod (Mus musculus)	Upregulates	inhibition of HDAC4-mediated nuclear signaling by LMK-235	Tendon cells from mice p10 plus mechanical stimuli	in vitro	P	PMID: 35470072
Mkx (Mus musculus)	links	Fmod (Mus musculus)	Upregulates	KO-MKX downregulates FMOD in vivo	Mouse	in vivo	P	PMID: 20696843
PI3K (Mus musculus)	links	Fmod (Mus musculus)	Upregulates	inhibition of PI3K by LY-294002 downregulates FMOD	Tendon cells from mice p10 plus mechanical stimuli	in vitro	P	PMID: 35470072
Scx (Mus musculus)	links	Fmod (Mus musculus)	Upregulates	KO SCX knockout mice downregulate FMOD	Tendon mice cells E.15	in vivo	E	PMID: 34150754
Shp2 (Mus musculus)	links	Fmod (Mus musculus)	Upregulates	tendon-specific SHP2 knockout mice downregulate FMOD	Achilles tendon cell from 7 days mice	in vivo	P	PMID: 35476985
Mkx (Rattus norvegicus)	links	Fmod (Rattus norvegicus)	Upregulates	KO-MKX rat downregulates the gene expression	rat	in vivo	P	PMID: 27370800
Scx (Equus caballus)	links	Fn1 (Equus caballus)	Upregulates	shScx gene silencing. On fetal tenocytes	Horse	in vitro	P	PMID: 32795590
TGFB1 (Gallus gallus)	links	FST (Gallus gallus)	Activates	TGF-b1 led to the ectopic expression of Follistatin	Chicken embryos	in vivo	E	PMID: 10460474
TGFB2 (Gallus gallus)	links	Fst (Gallus gallus)	Upregulates	Chdl-1, Chdl-2 and Fst genes were upregulated at 10 hr after TGF-BETA2 bead implantation	Chicken embryos	in vivo	E	PMID: 23573253
Bmp2+Smad8ca (Mus musculus)	links	Fstl1 (Mus musculus)	Upregulates	Lentivirus infection on murine mesenchymal progenitor cells C3H10T½ with Bmp2+Smad8ca	Mouse	in vitro	P	PMID: 24809660
TGFB2 (Gallus gallus)	links	Fstl5 (Gallus gallus)	Downregulates	Fstl-5 was transiently downregulated at 10 hr after bead implantation	Chicken embryos	in vivo	E	PMID: 23573253
CHRDL2 (Gallus gallus)	links	Gdf5 (Gallus gallus)	Upregulates	CHDL-2 administered alone (up to 1200 ng/ml), caused a moderate upregulation of Scleraxis, Tgfb2 and Gdf5 a	Chicken embryos	in vivo	E	PMID: 23573253
TWSG1 (Gallus gallus)	links	Gdf5 (Gallus gallus)	Downregulates	Overexpressing the Tsg gene induced down regulation of chondrogenic markers (Sox9, Collagen2 a1, Bmpr1b), Gdf5 and Jaws.	Chicken embryos	in vivo	E	PMID: 23573253
IHH (Mus musculus)	links	Gli1 (Mus musculus)	Upregulates	treating cultures of P3 patellar tendons for three days with recombinant IHH	Mouse	in vitro	P	PMID: 23762363
Smo (Mus musculus)	links	Gli1 (Mus musculus)	Upregulates	Smo tKO mice, absence of Hh signaling pathway.	Mouse	in vivo	P	PMID: 23762363
Smo (Mus musculus)	links	Gpc3 (Mus musculus)	Upregulates	Smo tKO mice, absence of Hh signaling pathway.	Mouse	in vivo	P	PMID: 23762363
Hoxa13 (Gallus gallus)	links	Hoxa13+Wnt3a (Gallus gallus)	Combines	Viral misexpression of Wnt3a/Hoxa13	Chicken embryos limbs	in vivo	E	PMID: 23499659
Wnt3 (Gallus gallus)	links	Hoxa13+Wnt3a (Gallus gallus)	Combines	Viral misexpression of Wnt3a/Hoxa13	Chicken embryos limbs	in vivo	E	PMID: 23499659
Pitx1 (Mus musculus)	links	Hoxc10 (Mus musculus)	Upregulates	upregulates hindlimb-specific factors in the forelimb, including Hoxc10 and Tbx4	Mouse embyo	in vivo	E	PMID: 16989801
Scx (Mus musculus)	links	Htra3 (Mus musculus)	Upregulates	KO SCX knockout mice downregulate HTRA3	Tendon mice cells E.15	in vivo	E	PMID: 34150754
Mkx (Rattus norvegicus)	links	Ibsp (Rattus norvegicus)	Downregulates	KO-MKX rat upregulates the gene expression	rat	in vivo	P	PMID: 27370800
Scx (Mus musculus)	links	Igf1 (Mus musculus)	Downregulates	KO SCX knockout mice upregulate IGF1	Tendon mice cells E.15	in vivo	E	PMID: 34150754
Scx (Equus caballus)	links	Igf2bp1 (Equus caballus)	Upregulates	shScx gene silencing. On fetal tenocytes	Horse	in vitro	P	PMID: 32795590
Bmper (Gallus gallus)	links	Inhba (Gallus gallus)	Upregulates	upregulates	Chicken embryos	in vivo	E	PMID: 23573253
TWSG1 (Gallus gallus)	links	Inhba (Gallus gallus)	Downregulates	At the highest doses tested (up to 1000 ng/ml) rhTSG, was much less effective than gene overexpression experiments	Chicken embryos	in vivo	E	PMID: 23573253
Scx (Mus musculus)	links	Kera (Mus musculus)	Upregulates	KO SCX knockout mice downregulate KERA	Tendon mice cells E.15	in vivo	E	PMID: 34150754
Scx (Mus musculus)	links	Ldb2 (Mus musculus)	Downregulates	KO SCX knockout mice upregulate LDB2	Tendon mice cells E.15	in vivo	E	PMID: 34150754
Scx (Mus musculus)	links	Lingo2 (Mus musculus)	Downregulates	KO SCX knockout mice upregulate LINGO2	Tendon mice cells E.15	in vivo	E	PMID: 34150754
ITGB2 (Mus musculus)	links	Lox (Mus musculus)	Upregulates	Tenocytes collected from INTEGRIN-A2B1 KO mice.	Mouse	in vitro	P	PMID: 32325713
PI3K (Mus musculus)	links	Lox (Mus musculus)	Upregulates	inhibition of PI3K by LY-294002 downregulates LOX	Tendon cells from mice p10 plus mechanical stimuli	in vitro	P	PMID: 35470072
Scx (Equus caballus)	links	Lum (Equus caballus)	Downregulates	shScx gene silencing. On fetal tenocytes	Horse	in vitro	P	PMID: 32795590
Smo (Mus musculus)	links	Lum (Mus musculus)	Upregulates	Smo tKO mice, absence of Hh signaling pathway.	Mouse	in vivo	P	PMID: 23762363
FGF8+TGFB3+BMP7 (Homo sapiens)	links	Mkx (Homo sapiens)	Upregulates	FGF8+TGF-b3+BMP7 added exogenously in the media in iPSCs culture upregulate mRNA and protein at day 19	human iPSCs	in vitro	E	PMID: 34408142
FGF8+TGFB3+BMP7 (Homo sapiens)	links	MKX (Homo sapiens)	Upregulates	FGF8+TGF-b3+BMP7 added exogenously in the media in iPSCs culture upregulate mRNA and protein at day 19	human iPSCs	in vitro	E	PMID: 34408142
Rcn3 (Mus musculus)	links	Mkx (Mus musculus)	Downregulates	KO RCN3 knockout mice upregulate MKX	Tendon cells from mice p28	in vivo	P	PMID: 34035379
Scx (Mus musculus)	links	Mkx (Mus musculus)	Upregulates	KO SCX knockout mice downregulate MKX	Tendon mice cells E.15	in vivo	E	PMID: 34150754
Smad3 (Mus musculus)	links	Mkx (Mus musculus)	Upregulates	SMAD3 KO mice tendons showed MKX gene downregulation	Mice embryo stage E16.6	in vivo	E	PMID:23653374
Smad3 (Mus musculus)	links	Mkx (Mus musculus)	Interacts	Physically interact	Mice embryonic fibroblast cell line and also in adult tendons	in vitro/in vivo	E	PMID:23653374
Egr1 (Rattus norvegicus)	links	Mkx (Rattus norvegicus)	Upregulates	Tenocytes from 8 week old rats treated with high glucose medium. Downregulation of Egr1 by siRNA	Rat tenocytes	in vitro	P	PMID: 28266660
Scx (Equus caballus)	links	Mmp1 (Equus caballus)	Downregulates	shScx gene silencing. On fetal tenocytes	Horse	in vitro	P	PMID: 32795590
Scx (Equus caballus)	links	Mmp11 (Equus caballus)	Upregulates	shScx gene silencing. On fetal tenocytes	Horse	in vitro	P	PMID: 32795590
Scx (Equus caballus)	links	Mmp13 (Equus caballus)	Downregulates	shScx gene silencing. On fetal tenocytes	Horse	in vitro	P	PMID: 32795590
TIMP2 (Gallus gallus)	links	MMP16 (Gallus gallus)	Activates	proMMP-2 activation is positively regulated by TIMP-2 in the presence of high levels of MT3-MMP expression	Chicken embryos	in vivo	E	PMID: 19221802
Scx (Equus caballus)	links	Mmp3 (Equus caballus)	Downregulates	shScx gene silencing. On fetal tenocytes	Horse	in vitro	P	PMID: 32795590
TGFB3 (Equus caballus)	links	Invs (Equus caballus)	Downregulates	TGF-b3 added exogenously downregulated the mRNA levels	Horse	in vitro	P	PMID: 32430075
TGFB3 (Equus caballus)	links	Sirt1 (Equus caballus)	Downregulates	TGF-b3 added exogenously downregulated the mRNA levels	Horse	in vitro	P	PMID: 32430075
TGFB3 (Equus caballus)	links	Msn (Equus caballus)	Upregulates	TGF-b3 added exogenously upregulated the mRNA levels	Horse	in vitro	P	PMID: 32430075
Scx (Mus musculus)	links	Mtcl1 (Mus musculus)	Upregulates	KO SCX knockout mice downregulate MTCL1	Tendon mice cells E.15	in vivo	E	PMID: 34150754
Scx (Mus musculus)	links	Naalad2 (Mus musculus)	Upregulates	KO SCX knockout mice downregulate NAALAD2	Tendon mice cells E.15	in vivo	E	PMID: 34150754
Shp2 (Mus musculus)	links	Ngf (Mus musculus)	Upregulates	tendon-specific SHP2 knockout mice downregulate NGF	Achilles tendon cell from 7 days mice	in vivo	P	PMID: 35476985
Shp2 (Mus musculus)	links	Ngfr (Mus musculus)	Upregulates	tendon-specific SHP2 knockout mice downregulate NGFr	Achilles tendon cell from 7 days mice	in vivo	P	PMID: 35476985
Scx (Mus musculus)	links	Nid2 (Mus musculus)	Downregulates	KO SCX knockout mice upregulate NID2	Tendon mice cells E.15	in vivo	E	PMID: 34150754
TGFB2 (Gallus gallus)	links	Noggin (Gallus gallus)	Upregulates	Upregulated 14 hr after bead implantation	Chicken embryos	in vivo	E	PMID: 23573253
Scx (Mus musculus)	links	Olfml2b (Mus musculus)	Upregulates	KO SCX knockout mice downregulate OLFML2B	Tendon mice cells E.15	in vivo	E	PMID: 34150754
Bmp2+Smad8ca (Mus musculus)	links	Periostin (Mus musculus)	Upregulates	Lentivirus infection on murine mesenchymal progenitor cells C3H10T½ with Bmp2+Smad8ca	Mouse	in vitro	P	PMID: 24809660
Scx (Mus musculus)	links	Periostin (Mus musculus)	Downregulates	KO SCX knockout mice upregulate POSTN	Tendon mice cells E.15	in vivo	E	PMID: 34150754
Myod1+Myf5 (Mus musculus)	links	pErk2 (Mus musculus)	Upregulates	KO MYOD1 and MYF5 downregulate p-Erk2 at E 13.5	mouse embryo E13.5	in vivo	E	PMID: 15634692
Scx (Mus musculus)	links	Plch1 (Mus musculus)	Upregulates	KO SCX knockout mice downregulate PLCH1	Tendon mice cells E.15	in vivo	E	PMID: 34150754
NGF (Mus musculus)	links	Prg4 (Mus musculus)	Upregulates	somministration of NGF in culture media	Achilles tendon cell from 7 days mice	in vitro	P	PMID: 35476985
Scx (Mus musculus)	links	Prg4 (Mus musculus)	Downregulates	KO SCX knockout mice upregulate PRG4	Tendon mice cells E.15	in vivo	E	PMID: 34150754
MMP16 (Gallus gallus)	links	proMMP2 (Gallus gallus)	Activates	MMP-16 is involved in converting proMMP-2 to active MMP-2	Chicken embryos	in vivo	E	PMID: 19221802
Scx (Equus caballus)	links	Raver2 (Equus caballus)	Upregulates	shScx gene silencing. On fetal tenocytes	Horse	in vitro	P	PMID: 32795590
Scx (Mus musculus)	links	Rflnb (Mus musculus)	Upregulates	KO SCX knockout mice downregulate RFLNB	Tendon mice cells E.15	in vivo	E	PMID: 34150754
Bmp2+Smad8ca (Mus musculus)	links	Rnase4 (Mus musculus)	Upregulates	Lentivirus infection on murine mesenchymal progenitor cells C3H10T½ with Bmp2+Smad8ca	Mouse	in vitro	P	PMID: 24809660
Smo (Mus musculus)	links	Runx2 (Mus musculus)	Upregulates	Smo tKO mice, absence of Hh signaling pathway.	Mouse	in vivo	P	PMID: 23762363
Mkx (Rattus norvegicus)	links	Runx2 (Rattus norvegicus)	Downregulates	KO-MKX rat upregulates the gene expression	rat	in vivo	P	PMID: 27370800
Scx (Mus musculus)	links	Scube2 (Mus musculus)	Upregulates	KO SCX knockout mice downregulate SCUBE2	Tendon mice cells E.15	in vivo	E	PMID: 34150754
BMP2 (Gallus gallus)	links	Scx (Gallus gallus)	Downregulates	down-regulation of SCX gene expression	Chicken embryos	in vivo	E	PMID: 24038612
BMP4 (Gallus gallus)	links	Scx (Gallus gallus)	Downregulates	down-regulation of SCX gene expression in 2 days micromass culture	Chicken embryos	in vivo	E	PMID: 24038612
BMP4 (Gallus gallus)	links	Scx (Gallus gallus)	Upregulates	up-regulation of SCX gene expression in 4 days micromass culture	Chicken embryos	in vivo	E	PMID: 24038612
BMP5 (Gallus gallus)	links	Scx (Gallus gallus)	Downregulates	down-regulation of SCX gene expression	Chicken embryos	in vivo	E	PMID: 24038612
BMP7 (Gallus gallus)	links	Scx (Gallus gallus)	Downregulates	down-regulation of SCX gene expression	Chicken embryos	in vivo	E	PMID: 24038612
Bmper (Gallus gallus)	links	Scx (Gallus gallus)	Upregulates	upregulates	Chicken embryos	in vivo	E	PMID: 23573253
CHRDL2 (Gallus gallus)	links	Scx (Gallus gallus)	Upregulates	CHDL-2 administered alone (up to 1200 ng/ml), caused a moderate upregulation of Scleraxis, Tgfb2 and Gdf5 a	Chicken embryos	in vivo	E	PMID: 23573253
Dan (Gallus gallus)	links	Scx (Gallus gallus)	Upregulates	upregulates	Chicken embryos	in vivo	E	PMID: 23573253
FHL2 (Gallus gallus)	links	SCX (Gallus gallus)	Downregulates	upregulation in FHL2 loss-of-function	Chicken embryos	in vivo	E	PMID: 29330921
Fhl2 (Gallus gallus)	links	Scx (Gallus gallus)	Upregulates	Upregulates in gain-of-function experiments and downregulates in Fhl2 -/- Fhl2 gene silencing loss-of-function experiments	Chicken embryos	in vivo	E	PMID: 29330921
GDF5 (Gallus gallus)	links	Scx (Gallus gallus)	Downregulates	down-regulation of SCX gene expression	Chicken embryos	in vivo	E	PMID: 24038612
NOGGIN+TWSG1 (Gallus gallus)	links	Scx (Gallus gallus)	Upregulates	Up-regulation of Scleraxis, type 1 Collagen, and Tgfb2 in vivo	Chicken embryos	in vivo	E	PMID: 23573253
TGFB1 (Gallus gallus)	links	Scx (Gallus gallus)	Induces	embryonic chick hindlimbs, Using the inhibitors of ALK receptors or SIS3 (for Smad2/3), to inhibit the TFG-b/SMAD pathway	Chicken embryos	in vivo	E	PMID: 32930359
WNT (Gallus gallus)	links	Scx (Gallus gallus)	Inhibits	embryonic chick hindlimbs, Using the inhibitor DKK1, to inhibit the WNT/b-catenin pathway	Chicken embryos	in vivo	E	PMID: 32930359
FGF8+TGFB3+BMP7 (Homo sapiens)	links	Scx (Homo sapiens)	Upregulates	FGF8+TGF-b3+BMP7 added exogenously in the media in iPSCs culture upregulate mRNA and protein at day 19	human iPSCs	in vitro	E	PMID: 34408142
FGF8+TGFB3+BMP7 (Homo sapiens)	links	SCX (Homo sapiens)	Upregulates	FGF8+TGF-b3+BMP7 added exogenously in the media in iPSCs culture upregulate mRNA and protein at day 19	human iPSCs	in vitro	E	PMID: 34408142
Egr1 (Mus musculus)	links	Scx (Mus musculus)	Upregulates	KO EGR1 mouse downregulate SCX	mouse	in vivo	P	PMID: 23863709
Erk2 (Mus musculus)	links	Scx (Mus musculus)	Downregulates	Erk2 KO. E9.5 mouse forelimb explants. blocked the Erk2 MAPK pathway in mouse limb explants using the PD18 inhibitor	Mouse	in vitro	P	PMID: 25249460
FGF4 (Mus musculus)	links	Scx (Mus musculus)	Upregulates	FGF4 add exogenously in KO MYOD and MYF5 embryo E 10	mouse embryo E10	in vivo	E	PMID: 15634692
ITGB2 (Mus musculus)	links	Scx (Mus musculus)	Downregulates	Tenocytes collected from INTEGRIN-A2B1 KO mice.	Mouse	in vitro	P	PMID: 32325713
Myf5 (Mus musculus)	links	Scx (Mus musculus)	Upregulates	MYF5 KO embryo at E 11	mouse embryo E11	in vivo	E	PMID: 15634692
Myod1+Myf5 (Mus musculus)	links	Scx (Mus musculus)	Upregulates	KO MYOD1 and MYF5 downregulate SCX at E 10.5	mouse embryo E10.5	in vivo	E	PMID: 15634692
NGF (Mus musculus)	links	Scx (Mus musculus)	Upregulates	somministration of NGF in culture media	Achilles tendon cell from 7 days mice	in vitro	P	PMID: 35476985
PI3K (Mus musculus)	links	Scx (Mus musculus)	Upregulates	inhibition of PI3K by LY-294002 downregulates SCX	Tendon cells from mice p10 plus mechanical stimuli	in vitro	P	PMID: 35470072
Rcn3 (Mus musculus)	links	Scx (Mus musculus)	Downregulates	KO RCN3 knockout mice upregulate SCX	Tendon cells from mice p28	in vivo	P	PMID: 34035379
SHP2 (Mus musculus)	links	SCX (Mus musculus)	Upregulates	inhibition of SHP2 with PHPS1 plus addition of NGF in the media	Achilles tendon cell from 7 days mice	in vitro	P	PMID: 35476985
Shp2 (Mus musculus)	links	Scx (Mus musculus)	Upregulates	tendon-specific SHP2 knockout mice downregulate SCX	Achilles tendon cell from 7 days mice	in vivo	P	PMID: 35476985
Smad3 (Mus musculus)	links	Scx (Mus musculus)	Downregulates	SMAD3 KO mice tendons showed SNC gene upregulation	Mice embryo stage E16.6	in vivo	E	PMID:23653374
Smad3 (Mus musculus)	links	Scx (Mus musculus)	Interacts	Physically interact	Mice embryonic fibroblast cell line and also in adult tendons	in vitro/in vivo	E	PMID:23653374
Sox5+Sox6 (Mus musculus)	links	Scx (Mus musculus)	Downregulates	KO SOX5 and SOX6 embryo E10.5	mouse embryo E10.5	in vivo	E	PMID: 15634692
TGFB2 (Mus musculus)	links	SCX (Mus musculus)	Upregulates	E13 (days)- E17 and older mice embryo limb cells. Treatment with exogenous hTGFb2	mice embryo age 13-17 days	in vitro	P	PMID: 24231248
TGFB2 (Mus musculus)	links	SCX (Mus musculus)	Upregulates	Scx was upregulated by TGFb2 in Embryonic mouse tendon progenitor cells	mice embryo E14	in vitro	P	PMID: 25956970
TGFB2 (Mus musculus)	links	Scx (Mus musculus)	Upregulates	E9.5/E10.5 mouse forelimb explants. TGF-b2 human recombinant added. Inhibitors SB43 (ALK level) and SIS3 (Smad level) downregulates the levels	Mouse	in vitro	P	PMID: 25249460
TGFB2 (Mus musculus)	links	SCX (Mus musculus)	Upregulates	TGF-b2 induce SCX in vitro	Mouse	in vitro	P	PMID: 28937836
Ampk (Rattus norvegicus)	links	Scx (Rattus norvegicus)	Upregulates	Tenocytes from 8 week old rats treated with high glucose medium. Blocking of AMPK by compound C	Rat tenocytes	in vitro	P	PMID: 28266660
Egr1 (Rattus norvegicus)	links	Scx (Rattus norvegicus)	Upregulates	Tenocytes from 8 week old rats treated with high glucose medium. Downregulation of Egr1 by siRNA	Rat tenocytes	in vitro	P	PMID: 28266660
Mkx (Rattus norvegicus)	links	Scx (Rattus norvegicus)	Upregulates	KO-MKX rat downregulates the gene expression	rat	in vivo	P	PMID: 27370800
Mef2c (Danio rerio)	links	Scxa (Danio rerio)	Upregulates	MEF2Cb1086 mutant downregulates SCXA	zebrafish	in vivo	E	PMID: 27789622
Myod1+Myf5 (Danio rerio)	links	Scxa (Danio rerio)	Upregulates	KO MYOD1 and MYF5 downregulate SCXA	zebrafish	in vivo	E	PMID: 24803652
BMP2 (Gallus gallus)	links	Six2 (Gallus gallus)	Inhibits	Added exogeneously into the dorsal side of the metatarsal III proximal tip of Chiken embryos forelimbs	Chicken embryos limbs	in vivo	E	PMID: 23499659
Hoxa13+Wnt3a (Gallus gallus)	links	Six2 (Gallus gallus)	Upregulates	Viral misexpression of Wnt3a/Hoxa13	Chicken embryos limbs	in vivo	E	PMID: 23499659
NOGGIN (Gallus gallus)	links	Six2 (Gallus gallus)	Induces	Interdigital mesenchyme of Chiken embryos forelimbs	Chicken embryos limbs	in vivo	E	PMID: 23499659
sFRP2 (Gallus gallus)	links	Six2 (Gallus gallus)	Inhibits	sFRP-2 is apotent inhibitor of Wnts gene family (Wnt6 and Wnt7a)	Chicken embryos limbs	in vivo	E	PMID: 23499659
Wnt3 (Gallus gallus)	links	Six2 (Gallus gallus)	Activates	Viral misexpression of Wnt6, Wnt7a, Wnt3, Wnt3a	Chicken embryos limbs	in vivo	E	PMID: 23499659
Wnt3 (Gallus gallus)	links	Six2 (Gallus gallus)	Activates	Viral misexpression of Wnt6, Wnt7a, Wnt3, Wnt3a	Chicken embryos limbs	in vivo	E	PMID: 23499659
Wnt6 (Gallus gallus)	links	Six2 (Gallus gallus)	Activates	Viral misexpression of Wnt6, Wnt7a, Wnt3, Wnt3a	Chicken embryos limbs	in vivo	E	PMID: 23499659
Wnt7 (Gallus gallus)	links	Six2 (Gallus gallus)	Activates	Viral misexpression of Wnt6, Wnt7a, Wnt3, Wnt3a	Chicken embryos limbs	in vivo	E	PMID: 23499659
Scx (Mus musculus)	links	Six2 (Mus musculus)	Upregulates	KO SCX knockout mice downregulate SIX2	Tendon mice cells E.15	in vivo	E	PMID: 34150754
Mkx (Rattus norvegicus)	links	Smad1 (Rattus norvegicus)	Downregulates	KO-MKX rat upregulates the gene expression	rat	in vivo	P	PMID: 27370800
Mkx (Rattus norvegicus)	links	Smad5 (Rattus norvegicus)	Downregulates	KO-MKX rat upregulates the gene expression	rat	in vivo	P	PMID: 27370800
Scx (Mus musculus)	links	Smoc2 (Mus musculus)	Downregulates	KO SCX knockout mice upregulate SMOC2	Tendon mice cells E.15	in vivo	E	PMID: 34150754
Mkx (Rattus norvegicus)	links	Sox6 (Rattus norvegicus)	Downregulates	KO-MKX rat upregulates the gene expression	rat	in vivo	P	PMID: 27370800
Scx (Equus caballus)	links	Sox9 (Equus caballus)	Upregulates	shSCX downregulates SOX9 in vitro	Horse fetus	in vitro	E	PMID: 27899062
CHRDL2+TWSG1 (Gallus gallus)	links	Sox9 (Gallus gallus)	Downregulates	CHDL-2 was administered in combination with rhTSG, downregulated Sox9, type 2 Collagen and Bmpr1b	Chicken embryos	in vivo	E	PMID: 23573253
Fstl5 (Gallus gallus)	links	Sox9 (Gallus gallus)	Downregulates	downregulates	Chicken embryos	in vivo	E	PMID: 23573253
TWSG1 (Gallus gallus)	links	Sox9 (Gallus gallus)	Downregulates	Overexpressing the Tsg gene induced down regulation of chondrogenic markers (Sox9, Collagen2 a1, Bmpr1b), Gdf5 and Jaws.	Chicken embryos	in vivo	E	PMID: 17393102
SHP2 (Mus musculus)	links	Sox9 (Mus musculus)	Upregulates	inhibition of SHP2 with PHPS1 plus addition of NGF in the media	Achilles tendon cell from 7 days mice	in vitro	P	PMID: 35476985
Mkx (Rattus norvegicus)	links	Sox9 (Rattus norvegicus)	Downregulates	KO-MKX rat upregulates the gene expression	rat	in vivo	P	PMID: 27370800
Mkx (Rattus norvegicus)	links	Sp7 (Rattus norvegicus)	Downregulates	KO-MKX rat upregulates the gene expression	rat	in vivo	P	PMID: 27370800
Mkx (Rattus norvegicus)	links	Spp1 (Rattus norvegicus)	Downregulates	KO-MKX rat upregulates the gene expression	rat	in vivo	P	PMID: 27370800
Scx (Mus musculus)	links	Ssc5d (Mus musculus)	Upregulates	KO SCX knockout mice downregulate SSC5D	Tendon mice cells E.15	in vivo	E	PMID: 34150754
Scx (Mus musculus)	links	St8sia1 (Mus musculus)	Upregulates	KO SCX knockout mice downregulate ST8SIA1	Tendon mice cells E.15	in vivo	E	PMID: 34150754
Scx (Mus musculus)	links	Sulf1 (Mus musculus)	Downregulates	KO SCX knockout mice upregulate SULF1	Tendon mice cells E.15	in vivo	E	PMID: 34150754
Scx (Mus musculus)	links	Syt7 (Mus musculus)	Upregulates	KO SCX knockout mice downregulate SYT7	Tendon mice cells E.15	in vivo	E	PMID: 34150754
Pitx1 (Mus musculus)	links	Tbx4 (Mus musculus)	Upregulates	upregulates hindlimb-specific factors in the forelimb, including Hoxc10 and Tbx4	Mouse embyo	in vivo	E	PMID: 16989801
Ampk (Rattus norvegicus)	links	Tgfb1 (Rattus norvegicus)	Upregulates	Tenocytes from 8 week old rats treated with high glucose medium. Blocking of AMPK by compound C	Rat tenocytes	in vitro	P	PMID: 28266660
Egr1 (Rattus norvegicus)	links	Tgfb1 (Rattus norvegicus)	Upregulates	Tenocytes from 8 week old rats treated with high glucose medium. Downregulation of Egr1 by siRNA	Rat tenocytes	in vitro	P	PMID: 28266660
CHRDL2 (Gallus gallus)	links	Tgfb2 (Gallus gallus)	Upregulates	CHDL-2 administered alone (up to 1200 ng/ml), caused a moderate upregulation of Scleraxis, Tgfb2 and Gdf5 a	Chicken embryos	in vivo	E	PMID: 23573253
GDF5 (Gallus gallus)	links	Tgfb2 (Gallus gallus)	Downregulates	down-regulation of TGF-b2 gene expression	Chicken embryos	in vivo	E	PMID: 24038612
NOGGIN+TWSG1 (Gallus gallus)	links	Tgfb2 (Gallus gallus)	Upregulates	Up-regulation of Scleraxis, type 1 Collagen, and Tgfb2 in vivo	Chicken embryos	in vivo	E	PMID: 23573253
TWSG1 (Gallus gallus)	links	Tgfb2 (Gallus gallus)	Downregulates	Tgfb2 gene downregulated following Tsg overexpression.	Chicken embryos	in vivo	E	PMID: 23573253
FHL2 (Gallus gallus)	links	Tgif1 (Gallus gallus)	Upregulates	up-regulated in the FHL2 gain-of-function experiments	Chicken embryos	in vivo	E	PMID: 29330921
Scx (Equus caballus)	links	Thbs2 (Equus caballus)	Downregulates	shScx gene silencing. On fetal tenocytes	Horse	in vitro	P	PMID: 32795590
Erk2 (Mus musculus)	links	Thbs2 (Mus musculus)	Downregulates	Erk2 KO. E9.5 mouse forelimb explants. blocked the Erk2 MAPK pathway in mouse limb explants using the PD18 inhibitor	Mouse	in vitro	P	PMID: 25249460
TGFB2 (Mus musculus)	links	Thbs2 (Mus musculus)	Upregulates	E9.5/E10.5 mouse forelimb explants. TGF-b2 human recombinant added. Inhibitors SB43 (ALK level) and SIS3 (Smad level) downregulates the levels	Mouse	in vitro	P	PMID: 25249460
Scx (Mus musculus)	links	Thbs4 (Mus musculus)	Upregulates	KO SCX knockout mice downregulate THBS4	Tendon mice cells E.15	in vivo	E	PMID: 34150754
SHP2 (Mus musculus)	links	Thbs4 (Mus musculus)	Upregulates	inhibition of SHP2 with PHPS1 plus addition of NGF in the media	Achilles tendon cell from 7 days mice	in vitro	P	PMID: 35476985
TGFB2 (Mus musculus)	links	Thbs4 (Mus musculus)	Upregulates	E9.5/E10.5 mouse forelimb explants. TGF-b2 human recombinant added. Inhibitors SB43 (ALK level) and SIS3 (Smad level) downregulates the levels	Mouse	in vitro	P	PMID: 25249460
TGFB2 (Gallus gallus)	links	Tll1 (Gallus gallus)	Upregulates	Upregulated 14 hr after bead implantation	Chicken embryos	in vivo	E	PMID: 23573253
Scx (Mus musculus)	links	Tmem44 (Mus musculus)	Upregulates	KO SCX knockout mice downregulate TMEM44	Tendon mice cells E.15	in vivo	E	PMID: 34150754
FHL2 (Gallus gallus)	links	TNC (Gallus gallus)	Downregulates	upregulation in FHL2 loss-of-function	Chicken embryos	in vivo	E	PMID: 29330921
Fhl2 (Gallus gallus)	links	Tnc (Gallus gallus)	Upregulates	Upregulates in gain-of-function experiments and downregulates in Fhl2 -/- Fhl2 gene silencing loss-of-function experiments	Chicken embryos	in vivo	E	PMID: 29330921
IHH (Mus musculus)	links	Tnc (Mus musculus)	Upregulates	treating cultures of P3 patellar tendons for three days with recombinant IHH, mainly in the insertion sites	Mouse	in vitro	P	PMID: 23762363
Smad3 (Mus musculus)	links	TNC (Mus musculus)	Upregulates	SMAD3 KO mice tendons showed TNC gene downregulation	Mice embryo stage E16.6	in vivo	E	PMID:23653374
SMO (Mus musculus)	links	TNC (Mus musculus)	Upregulates	Increase observed in the mid-substance of the patellar tendons	Mouse	in vivo	P	PMID: 23762363
Smo (Mus musculus)	links	Tnc (Mus musculus)	Upregulates	Smo tKO mice, absence of Hh signaling pathway.	Mouse	in vivo	P	PMID: 23762363
Mkx (Rattus norvegicus)	links	Tnc (Rattus norvegicus)	Upregulates	KO-MKX rat downregulates the gene expression	rat	in vivo	P	PMID: 27370800
Scx (Equus caballus)	links	Tnfsf11 (Equus caballus)	Downregulates	shScx gene silencing. On fetal tenocytes	Horse	in vitro	P	PMID: 32795590
Scxa (Danio rerio)	links	Tnmd (Danio rerio)	Upregulates	KO SCXA embryo downregulates TNMD	zebrafish	in vivo	E	PMID: 31100023
FHL2 (Gallus gallus)	links	TNMD (Gallus gallus)	Downregulates	upregulation in FHL2 loss-of-function	Chicken embryos	in vivo	E	PMID: 29330921
Fhl2 (Gallus gallus)	links	Tnmd (Gallus gallus)	Upregulates	Upregulates in gain-of-function experiments and downregulates in Fhl2 -/- Fhl2 gene silencing loss-of-function experiments	Chicken embryos	in vivo	E	PMID: 29330921
FGF8+TGFB3+BMP7 (Homo sapiens)	links	Tnmd (Homo sapiens)	Upregulates	FGF8+TGF-b3+BMP7 added exogenously in the media in iPSCs culture upregulate mRNA and protein at day 19	human iPSCs	in vitro	E	PMID: 34408142
Egr1 (Mus musculus)	links	Tnmd (Mus musculus)	Upregulates	KO EGR1 mouse downregulate TNMD	mouse	in vivo	P	PMID: 23863709
HDAC4 (Mus musculus)	links	Tnmd (Mus musculus)	Upregulates	inhibition of HDAC4-mediated nuclear signaling by LMK-236	Tendon cells from mice p10 plus mechanical stimuli	in vitro	P	PMID: 35470072
Mkx (Mus musculus)	links	Tnmd (Mus musculus)	Upregulates	KO-MKX downregulates TNMD in vivo	Mouse	in vivo	P	PMID: 20696843
Rcn3 (Mus musculus)	links	Tnmd (Mus musculus)	Downregulates	KO RCN3 knockout mice upregulate TNMD	Tendon cells from mice p28	in vivo	P	PMID: 34035379
Scx (Mus musculus)	links	Tnmd (Mus musculus)	Upregulates	KO SCX knockout mice downregulateTNMD	Tendon mice cells E.15	in vivo	E	PMID: 34150754
Shp2 (Mus musculus)	links	Tnmd (Mus musculus)	Upregulates	tendon-specific SHP2 knockout mice downregulate TNMD	Achilles tendon cell from 7 days mice	in vivo	P	PMID: 35476985
TGFB2 (Mus musculus)	links	Tnmd (Mus musculus)	Upregulates	From E12.5 mouse forelimb explants. Inhibitors SB43 and SIS3 did not decrease the levels TGF-b2 human recombinant added	Mouse	in vitro	P	PMID: 25249460
Mkx (Rattus norvegicus)	links	Tnmd (Rattus norvegicus)	Upregulates	KO-MKX rat downregulates the gene expression	rat	in vivo	P	PMID: 27370800
Scx (Equus caballus)	links	Twist (Equus caballus)	Downregulates	shScx gene silencing. On fetal tenocytes	Horse	in vitro	P	PMID: 32795590
Scx (Equus caballus)	links	Vim (Equus caballus)	Upregulates	shScx gene silencing. On fetal tenocytes	Horse	in vitro	P	PMID: 32795590
Myod1+Myf5 (Danio rerio)	links	Xirp2a (Danio rerio)	Upregulates	KO MYOD1 and MYF5 downregulate XIRPA	zebrafish	in vivo	E	PMID: 24803652
Scx (Mus musculus)	links	Zfp185 (Mus musculus)	Upregulates	KO SCX knockout mice downregulate ZFP185	Tendon mice cells E.15	in vivo	E	PMID: 34150754
Egr1 (Mus musculus)	links	Col5 (Mus musculus)	Upregulates	KO EGR1 mouse downregulate COL5A1	mouse	in vivo	P	PMID: 23863709

## Sheet: Molecule information
SUPPLEMENTARY FILE 2
Molecule name	Alias	Molecule type	Details	ID (gene: ncbi / protein: uniprot)	Source (avoid DOI)	SPECIES
Actin, alpha skeletal muscle (Equus caballus)	Acta1 (Equus caballus)	Gene		100065454	PMID: 32795590	Equus caballus
Adhesion G protein-coupled receptor B3 (Mus musculus)	Adgrb3 (Mus musculus)	Gene		210933	PMID: 34150754	Mus musculus
Adhesion G protein-coupled receptor G2 (Mus musculus)	Adgrg2 (Mus musculus)	Gene		237175	PMID: 34150754	Mus musculus
AF4/FMR2 family member 3 (Equus caballus)	Aff3 (Equus caballus)	Gene		100059904	PMID: 32795590	Equus caballus
Aggrecan (Bos taurus)	Acan (Bos taurus)	Gene		280985	PMID: 9186480	Bos taurus (Cow)
Aggrecan (Gallus gallus)	Acan (Gallus gallus)	Gene		395798	PMID: 29330921	Gallus gallus
Aggrecan (Rattus norvegicus)	Acan (Rattus norvegicus)	Gene		58968	PMID: 27370800	Rattus norvegicus
Alkaline phosphatase (Rattus norvegicus)	Alpl (Rattus norvegicus)	Gene		25586	PMID: 27370800	Rattus norvegicus
AMP-activated protein kinase (Rattus norvegicus)	Ampk (Rattus norvegicus)	Gene		78975	PMID: 28266660	Rattus norvegicus
Aquaporin 1 (Mus musculus)	Aqp1 (Mus musculus)	Gene		11826	PMID: 34150754	Mus musculus
Asporin	Aspn (Mus musculus)	Gene		66695	PMID: 23762363; PMID: 34150754	Mus Musculus
Biglycan (Bos taurus)	Bgn (Bos taurus)	Gene		280733	PMID: 9186480	Bos taurus (Cow)
Biglycan (Equus caballus)	Bgn (Equus caballus)	Gene		100033879	PMID: 32795590	Equus caballus
Biglycan (Mus musculus)	BGN (Mus musculus)	Protein		P28653	PMID: 23762363	Mus Musculus
Biglycan (Mus musculus)	Bgn (Mus musculus)	Gene		12111	PMID: 23762363, PMID: 23863709, PMID: 16518859	Mus Musculus
Biglycan (Rattus norvegicus)	Bgn (Rattus norvegicus)	Gene		25181	PMID: 28266660	Rattus norvegicus
BMP Binding Endothelial Regulator (Gallus gallus)	Bmper (Gallus gallus)	Gene		420744	PMID: 23573253	Gallus gallus
Bone Morphogenetic Protein 2 (Homo sapiens)	BMP2 (Homo sapiens)	Protein	Human recombinant added exogen.	P12643	PMID: 23499659, PMID: 24038612	Homo sapiens
Bone Morphogenetic Protein 2 (Homo sapiens)	Bmp2 (Homo sapiens)	Gene		2156	PMID: 24809660	Homo sapiens
Bone Morphogenetic Protein 4 (Gallus gallus)	Bmp4 (Gallus gallus)	Gene		396165	PMID: 10460474	Gallus gallus
Bone Morphogenetic Protein 4 (Homo sapiens)	BMP4 (Homo sapiens)	Protein	Human recombinant added exogen.	P12644	PMID: 24038612, PMID: 29330921	Homo sapiens
Bone Morphogenetic Protein 5 (Homo sapiens)	BMP5 (Homo sapiens)	Protein	Human recombinant added exogen.	P22003	PMID: 24038612, PMID: 29330921	Homo sapiens
Bone Morphogenetic Protein 7 (Homo sapiens)	BMP7 (Homo sapiens)	Protein	Human recombinant added exogen.	P18075	PMID: 24038612, PMID: 29330921, PMID: 34408142	Homo sapiens
Bone Morphogenetic Protein Receptor Type 1 (Gallus gallus)	Bmpr1 (Gallus gallus)	Gene	Bmpr1b	396030	PMID: 23573253	Gallus gallus
Bone Morphogenetic Protein Receptor Type 2 (Rattus norvegicus)	Bmpr2 (Rattus norvegicus)	Gene		140590	PMID: 27370800	Rattus norvegicus
C1q and tumor necrosis factor related protein 3 (Mus musculus)	C1qtnf3 (Mus musculus)	Gene		81799	PMID: 34150754	Mus musculus
Calcium Voltage-Gated Channel Auxiliary Subunit Beta (Equus caballus)	Cacnb2 (Equus caballus)	Gene	CACNB2	100055971	PMID: 32795590	Equus caballus
Carbohydrate (N-acetylglucosamine 6-O) sulfotransferase 5 (Mus musculus)	Chst5 (Mus musculus)	Gene		56773	PMID: 34150754	Mus musculus
Cartilage intermediate layer protein 2 (Mus musculus)	Cilp2 (Mus musculus)	Gene		68709	PMID: 34150754	Mus musculus
Cartilage oligomeric matrix protein (Equus caballus)	Comp (Equus caballus)	Gene		100033911	PMID: 27899062	Equus caballus
Cellular Communication Network Factor 1 (Equus caballus)	Ccn1 (Equus caballus)	Gene		100064066	PMID: 32430075	Equus caballus
Cellular communication network factor 1 (Mus musculus)	Cyr61 (Mus musculus)	Gene		16007	PMID: 34150754	Mus musculus
Chemokine (C-X-C motif) ligand 12 (Mus musculus)	Cxcl12 (Mus musculus)	Gene		20315	PMID: 34150754	Mus musculus
Chordin-like 1 (Homo sapiens)	Chdl1 (Homo sapiens)	Gene		91851	PMID: 23573253	Homo sapiens
Chordin-like 2 (Homo sapiens)	Chdl2 (Homo sapiens)	Gene		25884	PMID: 23573253	Homo sapiens
Chordin-like 2 (Mus musculus)	CHDL2 (Mus musculus)	Protein	Mouse recombinant added exogen.	Q6WN34	PMID: 23573253	Mus Musculus
Coiled-coil domain containing 85A (Mus musculus)	Ccdc85a (Mus musculus)	Gene		216613	PMID: 34150754	Mus musculus
Coiled-coil domain containing 88A (Mus musculus)	Ccdc88a (Mus musculus)	Gene		108686	PMID: 34150754	Mus musculus
Collagen and calcium binding EGF domains 1 (Mus musculus)	Ccbe1 (Mus musculus)	Gene		320924	PMID: 34150754	Mus musculus
Collagen type 1 (Equus caballus)	Col1 (Equus caballus)	Gene	Col1a1	100033877	PMID: 27899062	Equus caballus
Collagen type 1 (Gallus gallus)	COL1 (Gallus gallus)	Protein		P02457	PMID: 16859807	Gallus gallus (chicken)
Collagen type 1 (Gallus gallus)	Col1 (Gallus gallus)	Gene		395532	PMID: 23573253	Gallus gallus
Collagen type 1 (Homo sapiens)	Col1 (Homo sapiens)	Gene	hiPSCs Col1a1 and Col1a2	1277	PMID: 34408142	Homo sapiens
Collagen type 1 (Homo sapiens)	COL1 (Homo sapiens)	Protein	hiPSCs COL1A1 and COL1A2	P02452	PMID: 34408142	Homo sapiens
Collagen type 1a1 (Mus musculus)	Col1a1 (Mus musculus)	Gene	Col1a1 and Col1a2	12842	PMID: 20696843, PMID: 23863709, PMID: 25249460, PMID: 28937836, PMID: 32325713, PMID: 34035379, PMID: 35470072, PMID: 35476985, PMID:23653374	Mus musculus
Collagen type 1 (Rattus norvegicus)	Col1 (Rattus norvegicus)	Gene	Col1a1 and Col1a1 and Col1a2 (II pmid)	29393	PMID: 27370800, PMID: 28266660	Rattus norvegicus
Collagen type 11 (Mus musculus)	Col11 (Mus musculus)	Gene	Col11a1	12814	PMID: 34150754	Mus musculus
Collagen type 14 (Equus caballus)	Col14 (Equus caballus)	Gene	Col14a1	100033841	PMID: 32795590	Equus caballus
Collagen type 2 (Homo sapiens)	Col2 (Homo sapiens)	Gene		1280	PMID: 34408142	Homo sapiens
Collagen type 2 (Rattus norvegicus)	Col2 (Rattus norvegicus)	Gene	Col2a1	25412	PMID: 27370800	Rattus norvegicus
Collagen type 2 (Gallus gallus)	Col2 (Gallus gallus)	Gene		395069	PMID: 23573253	Gallus gallus
Collagen type 2 (Mus musculus)	COL2 (Mus musculus)	Protein		P28481	PMID: 23762363	Mus Musculus
Collagen type 2 (Mus musculus)	Col2 (Mus musculus)	Gene	Col2a1	12824	PMID: 23762363	Mus Musculus
Collagen type 22 (Mus musculus)	Col22 (Mus musculus)	Gene	Col22a1	69700	PMID: 34150754	Mus musculus
Collagen type 3 (Mus musculus)	Col3 (Mus musculus)	Gene	mouse Col3a1	12825	PMID: 23863709, PMID: 32325713, PMID: 35476985	Mus musculus
Collagen type 4 (Equus caballus)	Col4 (Equus caballus)	Gene	Col4a1	100066148	PMID: 32795590	Equus caballus
Collagen type 5 (Mus musculus)	Col5 (Mus musculus)	Gene	mouse Col5a1	12831	PMID: 23863709	Mus musculus
Connexin 32 (Gallus gallus)	Cx32 (Gallus gallus)	Gene		378797	PMID: 16859807	Gallus gallus (chicken)
Connexin 43 (Gallus gallus)	Cx43 (Gallus gallus)	Gene		395278	PMID: 16859807	Gallus gallus (chicken)
constitutively active Smad8 (Mus musculus)	Smad8ca (Mus musculus)	Gene		14910	PMID: 24809660	Mus musculus
C-type lectin domain family 3 (member b) (Mus musculus)	Clec3b (Mus musculus)	Gene		21922	PMID: 24809660	Mus musculus
Cyclin Dependent Kinase 1 (Equus caballus)	Cdk1 (Equus caballus)	Gene		100072299	PMID: 32430075	Equus caballus
Decorin (Equus caballus)	Dcn (Equus caballus)	Gene		100034120	PMID: 32795590	Equus caballus
Decorin (Mus musculus)	Dcn (Mus musculus)	Gene		13179	PMID: 16518859, PMID: 20696843, PMID: 35476985	Mus Musculus
Decorin (Rattus norvegicus)	Dcn (Rattus norvegicus)	Gene		29139	PMID: 27370800	Rattus norvegicus
Dedicator of cytokinesis 4 (Mus musculus)	Dock4 (Mus musculus)	Gene		238130	PMID: 34150754	Mus musculus
Deiodinase, iodothyronine, type II (Mus musculus)	Dio2 (Mus musculus)	Gene		13371	PMID: 34150754	Mus musculus
Desmocollin 2 (Equus caballus)	Dsc2 (Equus caballus)	Gene		100065829	PMID: 32430075	Equus caballus
Differential screening-selected gene Aberrant in Neuroblastoma (Gallus gallus)	Dan (Gallus gallus)	Gene		373952	PMID: 23573253	Gallus gallus
Early Growth Response Protein 1 (Mus musculus)	Egr1 (Mus musculus)	Gene	mouse	13653	PMID: 23863709	Mus musculus
Early Growth Response Protein 1 (Rattus norvegicus)	Egr1 (Rattus norvegicus)	Gene		24330	PMID: 28266660	Rattus norvegicus
Ectonucleotide pyrophosphatase/phosphodiesterase 2 (Mus musculus)	Enpp2 (Mus musculus)	Gene		18606	PMID: 34150754	Mus musculus
Elastin (Homo sapiens)	ELN (Homo sapiens)	Protein	recombinant human (added exogenously)	P15502	PMID: 25956970	Homo sapiens
Elastin (Mus musculus)	ELN (Mus musculus)	Protein		P54320	PMID: 24231248, PMID: 34150754	Mus musculus
Ephrin type-A receptor 3 (Mus musculus)	Epha3 (Mus musculus)	Gene		13837	PMID: 34150754	Mus musculus
Ephrin type-A receptor 4 (Gallus gallus)	Epha4 (Gallus gallus)	Gene		395559	PMID: 10460474	Gallus gallus (chicken)
Extracellular signal-regulated kinase (Mus musculus)	Erk (Mus musculus)	Gene		26413	PMID: 25249460	Mus musculus
Eya transcriptional coactivator and phosphatase 1 (Mus musculus)	Eya1 (Mus musculus)	Gene		14048	PMID: 34150754	Mus musculus
Fat atypical cadherin 3 (Mus musculus)	Fat3 (Mus musculus)	Gene		270120	PMID: 34150754	Mus musculus
Fibroblast growth factor 10 (Mus musculus)	Fgf10 (Mus musculus)	Gene		14165	PMID: 34150754	Mus musculus
FIBROBLAST GROWTH FACTOR 4 (Homo sapiens)	FGF4 (Homo sapiens)	Protein	recombinant human (added exogenously)	P08620	PMID: 15634692, PMID: 24231248	Homo sapiens
Fibroblast growth factor 4 (Mus musculus)	Fgf4 (Mus musculus)	Gene	mouse	14175	PMID: 15634692	Mus musculus
Fibroblast growth factor 6 (Mus musculus)	Fgf6 (Mus musculus)	Gene	mouse	14177	PMID: 15634692	Mus musculus
FIBROBLAST GROWTH FACTOR 8 (Homo sapiens)	FGF8 (Homo sapiens)	Protein	recombinant human (added exogenously)	P55075	PMID: 34408142	Homo sapiens
Fibromodulin (Homo sapiens)	Fmod (Homo sapiens)	Gene	hiPSCs	2331	PMID: 34408142	Homo sapiens
Fibromodulin (Mus musculus)	Fmod (Mus musculus)	Gene		14264	PMID: 20696843, PMID: 34150754, PMID: 35476985, PMID: 35470072	Mus musculus
Fibromodulin (Rattus norvegicus)	Fmod (Rattus norvegicus)	Gene		64507	PMID: 27370800	Rattus norvegicus
Fibronectin 1 (Equus caballus)	Fn1 (Equus caballus)	Gene		100034189	PMID: 32795590	Equus caballus
Fin bud initiation factor homolog (Mus musculus)	Fibin (Mus musculus)	Gene		67606	PMID: 34150754	Mus musculus
Follistatin (Gallus gallus)	FST (Gallus gallus)	Protein		Q90844	PMID: 10460474	Gallus gallus (chicken)
Follistatin (Homo sapiens)	Fst (Homo sapiens)	Gene		10468	PMID: 23573253	Homo sapiens
follistatin-like 1 (Mus musculus)	Fstl1 (Mus musculus)	Gene		14314	PMID: 24809660	Mus musculus
Follistatin-like 5 (Gallus gallus)	Fstl5 (Gallus gallus)	Gene		428726	PMID: 23573253	Gallus gallus
Four and a half LIM domains 2 (Gallus gallus)	Fhl2 (Gallus gallus)	Gene		418726	PMID: 29330921	Gallus gallus
Four and a half LIM domains 2 (Gallus gallus)	FHL2 (Gallus gallus)	Protein		A0A3Q2U4F1	PMID: 29330921	Gallus gallus
Glypican 3 (Mus musculus)	Gpc3 (Mus musculus)	Gene		14734	PMID: 23762363	Mus Musculus
Growth differentiation factor 5 (Gallus gallus)	Gdf5 (Gallus gallus)	Gene		374249	PMID: 23573253	Gallus gallus
Growth differentiation factor 5 (Homo sapiens)	GDF5 (Homo sapiens)	Protein	Human recombinant added exogen.	P43026	PMID: 24038612, PMID: 29330921	Homo sapiens
Histone deacetylase 4 (Mus musculus)	HDAC4 (Mus musculus)	Protein		Q6NZM9	PMID: 35470072	Mus musculus
Homeobox A13 (Gallus gallus)	Hoxa13 (Gallus gallus)	Gene		373934	PMID: 23499659	Gallus gallus
Homeobox C10 (Mus musculus)	Hoxc10 (Mus musculus)	Gene		209448	PMID: 16989801	Mus Musculus
HtrA serine peptidase 3 (Mus musculus)	Htra3 (Mus musculus)	Gene		78558	PMID: 34150754	Mus musculus
Indian Hedghog	IHH	Protein	recombinant protein (catalogue 1705-025/CF). any mention to the specie. The cat number does not exist	-.	PMID: 23762363	Indian hedghog
Inversin (Equus caballus)	INVS	Gene		100054700	PMID: 32430075	Equus caballus
Inhibin A (Gallus gallus)	Inhba (Gallus gallus)	Gene	The right gene name is INHBA (Activin B is the protein dimer)	396361	PMID: 23573253	Gallus gallus
Insulin-like growth factor 1 (Mus musculus)	Igf1 (Mus musculus)	Gene		16000	PMID: 34150754	Mus musculus
Insulin-like growth factor 2 mRNA-binding protein 1 (Equus caballus)	Igf2bp1 (Equus caballus)	Gene	IGF2BP1	100055918	PMID: 32795590	Equus caballus
Integrin alpha2beta1 (Mus musculus)	Integrina2β1 (Mus musculus)	Gene		16398	PMID: 32325713	Mus Musculus
Integrin Binding Sialoprotein (Rattus norvegicus)	Ibsp (Rattus norvegicus)	Gene		24477	PMID: 27370800	Rattus norvegicus
Keratocan (Mus musculus)	Kera (Mus musculus)	Gene		16545	PMID: 34150754	Mus musculus
leucine rich repeat and Ig domain containing 2 (Mus musculus)	Lingo2 (Mus musculus)	Gene		242384	PMID: 34150754	Mus musculus
Lim domain binding 2 (Mus musculus)	Ldb2 (Mus musculus)	Gene		16826	PMID: 34150754	Mus musculus
Lumican (Equus caballus)	Lum (Equus caballus)	Gene		100009681	PMID: 32795590	Equus caballus
Lumican (Mus musculus)	Lum (Mus musculus)	Gene		17022	PMID: 23762363	Mus Musculus
Lysyl oxidase (Mus musculus)	Lox (Mus musculus)	Gene		16948	PMID: 32325713, PMID: 35470072	Mus Musculus
Matrix Metallopeptidase 1 (Equus caballus)	Mmp1 (Equus caballus)	Gene		100033896	PMID: 32795590	Equus caballus
Matrix Metallopeptidase 11 (Equus caballus)	Mmp11 (Equus caballus)	Gene		100056568	PMID: 32795590	Equus caballus
Matrix metallopeptidase 13 (Equus caballus)	Mmp13 (Equus caballus)	Gene		100009711	PMID: 32795590	Equus caballus
Matrix Metallopeptidase 16 (Gallus gallus)	MMP16 (Gallus gallus)	Protein	MT3-MMP	Q1EQ66	PMID: 19221802	Gallus gallus (chicken)
Matrix Metallopeptidase 2 pro form (Gallus gallus)	proMMP2 (Gallus gallus)	Protein		Q90611	PMID: 19221802	Gallus gallus (chicken)
Matrix Metallopeptidase 3 (Equus caballus)	Mmp3 (Equus caballus)	Gene		100034195	PMID: 32795590	Equus caballus
Microtubule crosslinking factor 1 (Mus musculus)	Mtcl1 (Mus musculus)	Gene		68617	PMID: 34150754	Mus musculus
MITOGEN_ACTIVATED PROTEIN KINASE 1 PHOSPHORILATED (Mus musculus)	pERK (Mus musculus)	Protein	mouse	Q63844	PMID: 15634692	Mus musculus
Moesin (Equus caballus)	Msn (Equus caballus)	Gene		100065348	PMID: 32430075	Equus caballus
Mohawk homeobox (Homo sapiens)	Mkx (Homo sapiens)	Gene	hiPSCs	283078	PMID: 34408142	Homo sapiens
Mohawk homeobox (Homo sapiens)	MKX (Homo sapiens)	Protein	hiPSCs	Q8IYA7	PMID: 34408142	Homo sapiens
Mohawk homeobox (Mus musculus)	Mkx (Mus musculus)	Gene		210719	PMID:23653374	Mus musculus
Mohawk homeobox (Mus musculus)	Mkx (Mus musculus)	Gene		210719	PMID: 20696843, PMID: 34035379, PMID: 34150754	Mus musculus
Mohawk homeobox (Rattus norvegicus)	Mkx (Rattus norvegicus)	Gene		291228	PMID: 27370800, PMID: 28266660	Rattus norvegicus
Mothers against decapentaplegic homolog 1 (Rattus norvegicus)	Smad1 (Rattus norvegicus)	Gene		25671	PMID: 27370800	Rattus norvegicus
Mothers against decapentaplegic homolog 5 (Rattus norvegicus)	Smad5 (Rattus norvegicus)	Gene		59328	PMID: 27370800	Rattus norvegicus
Myocyte enhancer factor 2ca (Danio rerio)	Mef2c (Danio rerio)	Gene	zebrafish	30575	PMID: 27789622	Danio rerio (zebrafish)
Myogenic differentiation 1 (Danio rerio)	Myod1 (Danio rerio)	Gene	zebrafish	30513	PMID: 24803652	Danio rerio (zebrafish)
Myogenic differentiation 1 (Mus musculus)	Myod1 (Mus musculus)	Gene	mouse	30513	PMID: 15634692	Mus musculus
Myogenic factor 5 (Danio rerio)	Myf5 (Danio rerio)	Gene	zebrafish	58097	PMID: 24803652	Danio rerio (zebrafish)
Myogenic factor 5 (Mus musculus)	Myf5 (Mus musculus)	Gene	mouse	17877	PMID: 15634692	Mus musculus
Myostatin (Homo sapiens)	Mstn (Homo sapiens)	Gene		2660	PMID: 22700804	Homo sapiens
N-acetylated alpha-linked acidic dipeptidase 2 (Mus musculus)	Naalad2 (Mus musculus)	Gene		72560	PMID: 34150754	Mus musculus
Nerve growth factor (Homo sapiens)	NGF (Homo sapiens)	Protein	Added exogenously, Human recombinat protein, Peprotech 450-01	P01138	PMID: 35476985	Homo sapiens
Nerve growth factor (Mus musculus)	Ngf (Mus musculus)	Gene		18049	PMID: 35476985	Mus musculus
Nerve growth factor receptor (Mus musculus)	Ngfr (Mus musculus)	Gene		18053	PMID: 35476985	Mus musculus
Nidogen 2 (Mus musculus)	Nid2 (Mus musculus)	Gene		18074	PMID: 34150754	Mus musculus
Noggin (Homo sapiens)	Noggin (Homo sapiens)	Gene		9241	PMID: 23573253	Homo sapiens
Noggin (Homo sapiens)	NOGGIN (Homo sapiens)	Protein	Human recombinant added exogen.	Q13253	PMID: 23573253	Homo sapiens
Noggin (Mus musculus)	NOGGIN (Mus musculus)	Protein	Mouse recombinant added exogen.	P97466	PMID: 23499659	Mus musculus
Olfactomedin-like 2B (Mus musculus)	Olfml2b (Mus musculus)	Gene		320078	PMID: 34150754	Mus musculus
Osteopontin (Rattus norvegicus)	Spp1 (Rattus norvegicus)	Gene		25353	PMID: 27370800	Rattus norvegicus
Osterix (Transcription factor Sp7) (Rattus norvegicus)	Sp7 (Rattus norvegicus)	Gene		300260	PMID: 27370800	Rattus norvegicus
Paired Like Homeodomain 1 (Mus musculus)	Pitx1 (Mus musculus)	Gene		18740	PMID: 16989801	Mus Musculus
Periostin (Mus musculus)	Periostin (Mus musculus)	Gene		50706	PMID: 24809660, PMID: 34150754	Mus musculus
PHOSPHOINOSITIDE 3-KINASE (Mus musculus)	PI3K (Mus musculus)	Protein		Q80UI5	PMID: 35470072	Mus musculus
Phospholipase C, eta 1 (Mus musculus)	Plch1 (Mus musculus)	Gene		269437	PMID: 34150754	Mus musculus
Protein tyrosine phosphatase, non-receptor type 11 (Mus musculus)	Shp2 (Mus musculus)	Gene		19247	PMID: 35476985	Mus musculus
Protein tyrosine phosphatase, non-receptor type 11 (Mus musculus)	SHP2 (Mus musculus)	Protein		P35235	PMID: 35476985	Mus musculus
Proteoglican 4 (Mus musculus)	Prg4 (Mus musculus)	Gene		96875	PMID: 35476985, PMID: 34150754	Mus musculus
Refilin B (Mus musculus)	Rflnb (Mus musculus)	Gene		76566	PMID: 34150754	Mus musculus
Reticulocabin 3 (Mus musculus)	Rcn3 (Mus musculus)	Gene		52377	PMID: 34035379	Mus musculus
Ribonuclease A family member 4 (Mus musculus)	Rnasea4 (Mus musculus)	Gene		219033	PMID: 24809660	Mus musculus
Ribonucleoprotein PTB Binding 2 (Equus caballus)	Raver2 (Equus caballus)	Gene		100069778	PMID: 32795590	Equus caballus
Runt-related transcription factor 2 (Mus musculus)	Runx2 (Mus musculus)	Gene		12393	PMID: 23762363	Mus Musculus
Runx Family Transcription Factor 2 (Rattus norvegicus)	Runx2 (Rattus norvegicus)	Gene		367218	PMID: 27370800	Rattus norvegicus
Scavenger receptor cysteine rich family, 5 domains (Mus musculus)	Ssc5d (Mus musculus)	Gene		269855	PMID: 34150754	Mus musculus
Scleraxis (Equus caballus)	Scx (Equus caballus)	Gene		100125857	PMID: 27899062, PMID: 32795590	Equus caballus
Scleraxis (Gallus gallus)	Scx (Gallus gallus)	Gene		374101	PMID: 24038612, PMID: 23573253, PMID: 29330921, PMID: 32930359	Gallus gallus
Scleraxis (Homo sapiens)	Scx (Homo sapiens)	Gene		642658	PMID: 22700804, PMID: 34408142	Homo sapiens
Scleraxis (Homo sapiens)	SCX (Homo sapiens)	Protein	hiPSCs	Q7RTU7	PMID: 34408142	Homo sapiens
Scleraxis (Mus musculus)	Scx (Mus musculus)	Gene	mouse	20289	PMID: 15634692, PMID: 25249460, PMID: 25956970, PMID: 32325713, PMID: 34035379, PMID: 34150754, PMID: 35470072, PMID: 35476985, PMID:23653374, PMID: 23863709	Mus musculus
Scleraxis (Mus musculus)	SCX (Mus musculus)	Protein		Q64124	PMID: 24231248, PMID: 28937836, PMID: 35476985	Mus Musculus
Scleraxis (Rattus norvegicus)	Scx (Rattus norvegicus)	Gene		680712	PMID: 27370800, PMID: 28266660	Rattus norvegicus
Scleraxis bHLH transcription factor a (Danio rerio)	Scxa (Danio rerio)	Gene	zebrafish	100034489	PMID: 24803652, PMID: 27789622, PMID: 31100023	Danio rerio (zebrafish)
Secreted Frizzled-related protein (Mus musculus)	sFRP2 (Mus musculus)	Protein	Mouse recombinant added exogen.	P97299	PMID: 23499659	Mus musculus
Signal peptide, CUB domain, EGF-like 2 (Mus musculus)	Scube2 (Mus musculus)	Gene		56788	PMID: 34150754	Mus musculus
Sirtuin 1	Sirt1	Gene		100072571	PMID: 32430075	Equus caballus
Sine oculis-related homeobox 2 (Mus musculus)	Six2 (Mus musculus)	Gene		20472	PMID: 34150754	Mus musculus
Six homeobox 2 (Gallus gallus)	Six2 (Gallus gallus)	Gene		724086	PMID: 23499659	Gallus gallus
Small mother against decapentaplegic (Mus musculus)	Smad3 (Mus musculus)	Gene		17127	PMID:23653374	Mus musculus
Smoothened (Mus musculus)	Smo (Mus musculus)	Gene		319757	PMID: 23762363	Mus Musculus
Smoothened (Mus musculus)	SMO (Mus musculus)	Protein		P56726	PMID: 23762363	Mus Musculus
Sparc related modular calcium binding 2 (Mus musculus)	Smoc2 (Mus musculus)	Gene		64074	PMID: 34150754	Mus musculus
Sry-Box Transcription Factor 5 (Mus musculus)	Sox5 (Mus musculus)	Gene	mouse	20678	PMID: 15634692	Mus musculus
Sry-Box Transcription Factor 6 (Mus musculus)	Sox6 (Mus musculus)	Gene	mouse	20679	PMID: 15634692	Mus musculus
Sry-Box Transcription Factor 6 (Rattus norvegicus)	Sox6 (Rattus norvegicus)	Gene		293165	PMID: 27370800	Rattus norvegicus
Sry-Box Transcription Factor 9 (Equus caballus)	Sox9 (Equus caballus)	Gene		100033908	PMID: 27899062	Equus caballus
Sry-Box Transcription Factor 9 (Gallus gallus)	Sox9 (Gallus gallus)	Gene		374148	PMID: 17393102	Galluls gallus
Sry-Box Transcription Factor 9 (Gallus gallus)	Sox9 (Gallus gallus)	Gene		374148	PMID: 23573253	Gallus gallus
Sry-Box Transcription Factor 9 (Mus musculus)	Sox9 (Mus musculus)	Gene		20682	PMID: 35476985	Mus musculus
Sry-Box Transcription Factor 9 (Rattus norvegicus)	Sox9 (Rattus norvegicus)	Gene		140586	PMID: 27370800	Rattus norvegicus
St8 alpha-N-acetyl-neuraminide alpha-2,8-sialyltransferase 1 (Mus musculus)	St8sia1 (Mus musculus)	Gene		20449	PMID: 34150754	Mus musculus
Sulfatase 1 (Mus musculus)	Sulf1 (Mus musculus)	Gene		240725	PMID: 34150754	Mus musculus
Synaptotagmin VII (Mus musculus)	Syt7 (Mus musculus)	Gene		54525	PMID: 34150754	Mus musculus
T-Box Transcription Factor 4 (Mus musculus)	Tbx4 (Mus musculus)	Gene		21387	PMID: 16989801	Mus Musculus
Tenascin C (Gallus gallus)	Tnc (Gallus gallus)	Gene	Upregulates in Fhl2 gain-of-function experiments and downregulates in Fhl2 -/- Fhl2 gene silencing loss-of-function experiments	396440	PMID: 29330921	Gallus gallus
Tenascin C (Mus musculus)	TNC (Mus musculus)	Protein		Q80YX1	PMID:23653374	Mus musculus
Tenascin C (Mus musculus)	Tnc	Gene		21923	PMID: 23762363	Mus Musculus
Tenascin C (Mus musculus)	TNC (Mus musculus)	Protein	secondo pmid added exogenusly id: P10039	Q80YX1	PMID: 23762363, PMID: 29330921	Mus Musculus
Tenascin XB (Rattus norvegicus)	Tnc (Rattus norvegicus)	Gene		116640	PMID: 27370800	Rattus norvegicus
Tenomodulin (Danio rerio)	Tnmd (Danio rerio)	Gene	zebrafish	556984	PMID: 31100023	Danio rerio (zebrafish)
Tenomodulin (Gallus gallus)	Tnmd (Gallus gallus)	Gene	Upregulates in Fhl2 gain-of-function experiments and downregulates in Fhl2 -/- Fhl2 gene silencing loss-of-function experiments	404530	PMID: 29330921	Gallus gallus
Tenomodulin (Gallus gallus)	TNMD (Gallus gallus)	Protein		Q6YDP0	PMID: 29330921	Gallus gallus
Tenomodulin (Homo sapiens)	Tnmd (Homo sapiens)	Gene		64102	PMID: 22700804, PMID: 34408142	Homo sapiens
Tenomodulin (Mus musculus)	Tnmd (Mus musculus)	Gene		64103	PMID: 20696843, PMID: 23863709, PMID: 25249460, PMID: 34035379, PMID: 34150754, PMID: 35470072, PMID: 35476985	Mus musculus
Tenomodulin (Rattus norvegicus)	Tnmd (Rattus norvegicus)	Gene		64104	PMID: 27370800	Rattus norvegicus
TGFB Induced Factor Homeobox 1 (Gallus gallus)	Tgif1 (Gallus gallus)	Gene		396339	PMID: 29330921	Gallus gallus
Thrombospondin 2 (Equus caballus)	Thbs2 (Equus caballus)	Gene		100050044	PMID: 32795590	Equus caballus
Thrombospondin 2 (Mus musculus)	Thbs2 (Mus musculus)	Gene		21826	PMID: 25249460	Mus musculus
Thrombospondin 4 (Mus musculus)	Thbs4 (Mus musculus)	Gene		21828	PMID: 25249460, PMID: 34150754, PMID: 35476985	Mus musculus
TISSUE INHIBITOR OF METALLOPROTEINASES 2 (Gallus gallus)	TIMP2 (Gallus gallus)	Protein		O42146	PMID: 19221802	Gallus gallus (chicken)
Tolloid like 1 (Gallus gallus)	Tll1 (Gallus gallus)	Gene		395441	PMID: 23573253	Gallus gallus
TRANSFORMING GROWTH FACTOR BETA (Equus caballus)	TGFB3(Equus caballus)	Protein	TGF-β3	A0A3Q2HDE0	PMID: 32430075	Equus caballus
Transforming growth factor beta (Gallus gallus)	TGFB1(Gallus gallus)	Protein	TGFβ1	P09531	PMID: 10460474	Galluls gallus
Transforming growth factor beta (Gallus gallus)	Tgfb2(Gallus gallus)	Gene	Tgf-β2	421352	PMID: 24038612, PMID: 23573253	Gallus gallus
Transforming growth factor beta1 (Rattus norvegicus)	Tgfb1(Rattus norvegicus)	Gene	tgfb1	59086	PMID: 28266660	Rattus norvegicus
TRANSFORMING GROWTH FACTOR BETA 1 (Bos taurus)	TGFB1 (Bos taurus)	Protein	TGF-β1	P07200	PMID: 9186480	Bos taurus (Cow)
Transforming growth factor beta3 (Homo sapiens)	TGFB3 (Homo sapiens)	Protein	tgfb3 (PMID: 34408142),	P10600	PMID: 23573253, PMID: 24231248, PMID: 25249460, PMID: 25956970, PMID: 34408142	Homo sapiens
Transforming growth factor beta1 (Homo Sapiens)	TGFB1 (Homo sapiens)	Protein		P01137	PMID: 32930359	Homo sapiens
Transforming growth factor beta2 (Homo Sapiens)	TGFB2(Homo Sapiens)	Protein	Added exogenously to SXC+ MEFS (mouse embryonic fibroblasts) from E13.5 in vitro TGF-β2	P61812	PMID: 28937836	Homo sapiens
Transforming growth factor, beta-induced (Gallus gallus)	βIGH3 (Gallus gallus)	Protein	other alias: TGFBI, RGD-CAP	395897	PMID: 29330921	Gallus gallus
Transforming growth factor, beta-induced (Gallus gallus)	βigh3 (Gallus gallus)	Gene	Upregulates in Fhl2 gain-of-function experiments and downregulates in Fhl2 -/- Fhl2 gene silencing loss-of-function experiments	395897	PMID: 29330921	Gallus gallus
Transmembrane protein 44 (Mus musculus)	Tmem44 (Mus musculus)	Gene		224090	PMID: 34150754	Mus musculus
Tumor Necrosis Factor Ligand Superfamily Member 11 (Equus caballus)	Tnfsf11 (Equus caballus)	Gene	TNFSF11	100060254	PMID: 32795590	Equus caballus
Twisted gastrulation protein homolog 1	TWSG1 (Gallus gallus)	Protein		Q98T89	PMID: 23573253	Gallus gallus
Twisted gastrulation V (Homo sapiens)	TWSG4 (Homo sapiens)	Protein	human recombinant added exogen.	Q9GZX9	PMID: 23573253	Homo sapiens
Twist-related protein 1 (Equus caballus)	Twist (Equus caballus)	Gene		103555983	PMID: 32795590	Equus caballus
Vimentin (Equus caballus)	Vim (Equus caballus)	Gene		100056088	PMID: 32795590	Equus caballus
Wingless/Integrated (Homo sapiens)	WNT (Homo sapiens)	Protein	Human recombinant added exogen.	P56704	PMID: 32930359	Homo sapiens
Wingless-Type MMTV Integration Site Family, Member 3 (Gallus gallus)	Wnt3 (Gallus gallus)	Gene		374142	PMID: 23499659	Gallus gallus
Wingless-Type MMTV Integration Site Family, Member 3A (Gallus gallus)	Wnt3a (Gallus gallus)	Gene		395396	PMID: 23499659	Gallus gallus
Wingless-Type MMTV Integration Site Family, Member 6 (Gallus gallus)	Wnt6 (Gallus gallus)	Gene		395235	PMID: 23499659	Gallus gallus
Wingless-Type MMTV Integration Site Family, Member 7A (Gallus gallus)	Wnt7a (Gallus gallus)	Gene		374168	PMID: 23499659	Gallus gallus
Xin actin binding repeat containing 2a (Danio rerio)	Xirpa2 (Danio rerio)	Gene	zebrafish	559746	PMID: 24803652	Danio rerio (zebrafish)
Zinc finger protein 185 (Mus musculus)	Zfp185 (Mus musculus)	Gene		22673	PMID: 34150754	Mus musculus
Zinc finger protein GLI1 (Mus musculus)	Gli1 (Mus musculus)	Gene		14632	PMID: 23762363	Mus Musculus
