# Supplementary material for: Mammal comparative tendon biology: advances in regulatory mechanisms through a computational modeling
Source: Front Vet Sci. 2023 Apr 27;10:1175346. doi: 10.3389/fvets.2023.1175346 (PMC10174257; doi:10.3389/fvets.2023.1175346)
Supplement: Supplementary file 3 [file Data_Sheet_3.xls]

## Sheet: (m) Mus musculus
SUPPLEMENTARY FILE 3
AverageShortestPathLength	BetweennessCentrality	ClosenessCentrality	ClusteringCoefficient	Eccentricity	EdgeCount	Indegree	IsSingleNode	name	NeighborhoodConnectivity	Outdegree	PartnerOfMultiEdgedNodePairs	selected	SelfLoops	shared name	Stress
1.07692e+16	4.37196e+15	0.9285714285714286	0.005023796932839768	3	67	18	false	Scx	2.14516e+16	49	3	false	0	Scx	32064
0.0	0.0	0.0	0.022727272727272728	0	13	13	false	Col1a1	5.25	0	1	false	0	Col1a1	0
1.94444e+16	0.0	0.5142857142857143	0.1	4	11	0	false	Tgfb2	1.48333e+16	11	3	false	0	Tgfb2	0
1.0	0.0	1.0	0.0	1	10	0	false	Smo	2.25	10	3	false	0	Smo	0
1.84211e+16	0.0	0.5428571428571428	0.08333333333333333	2	10	0	false	Shp2	1.15556e+16	10	1	false	0	Shp2	0
1.2	0.17674418604651163	0.8333333333333334	0.16666666666666666	2	8	4	false	Mkx	1.38571e+16	4	1	false	0	Mkx	1334
0.0	0.0	0.0	0.06666666666666667	0	7	7	false	Bgn	6.16667e+15	0	1	false	0	Bgn	0
1.90909e+16	0.0	0.5238095238095238	0.03333333333333333	3	7	0	false	Erg1	1.51667e+16	7	1	false	0	Erg1	0
1.88889e+16	0.014705882352941176	0.5294117647058824	0.11904761904761904	2	7	1	false	Ngf	1.38571e+16	6	0	false	0	Ngf	129
0.0	0.0	0.0	0.14285714285714285	0	7	7	false	Tnmd	1.38571e+16	0	0	false	0	Tnmd	0
1.94444e+16	0.0	0.5142857142857143	0.16666666666666666	3	6	0	false	Smad3	21.0	6	2	false	0	Smad3	0
1.0	0.004377564979480164	1.0	0.0	1	5	1	false	Bmp2+Smad8Ca	1.2	4	0	false	0	Bmp2+Smad8Ca	32
2.0	0.011559507523939808	0.5	0.15	4	5	2	false	Fgf4	16.8	3	0	false	0	Fgf4	166
0.0	0.0	0.0	0.15	0	5	5	false	Fmod	17.0	0	0	false	0	Fmod	0
0.0	0.0	0.0	0.3333333333333333	0	4	4	false	Eln	2.43333e+16	0	1	false	0	Eln	0
2.0	0.016415868673050615	0.5	0.08333333333333333	4	4	1	false	Erk	20.0	3	0	false	0	Erk	160
1.0	0.0	1.0	0.0	1	4	0	false	Ihh	3.25	4	0	false	0	Ihh	0
1.98182e+15	0.0	0.5045871559633027	0.0	4	4	0	false	Integrin2B1	19.75	4	0	false	0	Integrin2B1	0
1.98246e+16	0.0	0.504424778761062	0.16666666666666666	4	4	0	false	Myod1+Myf5	18.25	4	0	false	0	Myod1+Myf5	0
1.98148e+16	0.0	0.5046728971962617	0.08333333333333333	4	4	0	false	Pi3K	20.25	4	0	false	0	Pi3K	0
1.9434e+16	0.0	0.5145631067961165	0.3333333333333333	3	4	0	false	Rcn3	22.0	4	0	false	0	Rcn3	0
0.0	0.0	0.0	0.0	0	4	4	false	Tnc	5.33333e+15	0	1	false	0	Tnc	0
0.0	0.0	0.0	0.0	0	3	3	false	Col2	6.0	0	1	false	0	Col2	0
0.0	0.0	0.0	0.0	0	3	3	false	Col3	5.66667e+15	0	0	false	0	Col3	0
1.0	0.07291381668946648	1.0	0.16666666666666666	1	3	2	false	Dcn	6.66667e+15	1	0	false	0	Dcn	533
1.0	0.0	1.0	0.0	1	3	0	false	Hdac4	8.0	3	0	false	0	Hdac4	0
2.0	0.0	0.5	0.16666666666666666	4	3	0	false	Myf5	23.0	3	0	false	0	Myf5	0
0.0	0.0	0.0	0.3333333333333333	0	3	3	false	Thbs4	2.56667e+16	0	0	false	0	Thbs4	0
0.0	0.0	0.0	0.0	0	2	2	false	Aspn	35.0	0	0	false	0	Aspn	0
0.0	0.0	0.0	0.0	0	2	2	false	Col5	6.0	0	1	false	0	Col5	0
0.0	0.0	0.0	0.0	0	2	2	false	Fgf6	3.5	0	0	false	0	Fgf6	0
0.0	0.0	0.0	0.0	0	2	2	false	Gli1	6.0	0	0	false	0	Gli1	0
0.0	0.0	0.0	0.0	0	2	2	false	Lox	4.0	0	0	false	0	Lox	0
0.0	0.0	0.0	0.0	0	2	2	false	Periostin	33.5	0	0	false	0	Periostin	0
1.0	0.0	1.0	0.0	1	2	0	false	Pitx1	1.0	2	0	false	0	Pitx1	0
0.0	0.0	0.0	0.5	0	2	2	false	Prg4	34.5	0	0	false	0	Prg4	0
0.0	0.0	0.0	0.0	0	2	2	false	Thbs2	5.0	0	0	false	0	Thbs2	0
0.0	0.0	0.0	0.0	0	1	1	false	Adgrb3	62.0	0	0	false	0	Adgrb3	0
0.0	0.0	0.0	0.0	0	1	1	false	Adgrg2	62.0	0	0	false	0	Adgrg2	0
0.0	0.0	0.0	0.0	0	1	1	false	Aqp1	62.0	0	0	false	0	Aqp1	0
0.0	0.0	0.0	0.0	0	1	1	false	C1Qtnf3	62.0	0	0	false	0	C1Qtnf3	0
0.0	0.0	0.0	0.0	0	1	1	false	Ccbe1	62.0	0	0	false	0	Ccbe1	0
0.0	0.0	0.0	0.0	0	1	1	false	Ccdc85A	62.0	0	0	false	0	Ccdc85A	0
0.0	0.0	0.0	0.0	0	1	1	false	Ccdc88A	62.0	0	0	false	0	Ccdc88A	0
0.0	0.0	0.0	0.0	0	1	1	false	Chst5	62.0	0	0	false	0	Chst5	0
0.0	0.0	0.0	0.0	0	1	1	false	Clec3B	5.0	0	0	false	0	Clec3B	0
0.0	0.0	0.0	0.0	0	1	1	false	Clip2	62.0	0	0	false	0	Clip2	0
0.0	0.0	0.0	0.0	0	1	1	false	Col11	62.0	0	0	false	0	Col11	0
0.0	0.0	0.0	0.0	0	1	1	false	Col22	62.0	0	0	false	0	Col22	0
0.0	0.0	0.0	0.0	0	1	1	false	Cxcl12	62.0	0	0	false	0	Cxcl12	0
0.0	0.0	0.0	0.0	0	1	1	false	Cyr61	62.0	0	0	false	0	Cyr61	0
0.0	0.0	0.0	0.0	0	1	1	false	Dio2	62.0	0	0	false	0	Dio2	0
0.0	0.0	0.0	0.0	0	1	1	false	Dock4	62.0	0	0	false	0	Dock4	0
0.0	0.0	0.0	0.0	0	1	1	false	Enpp2	62.0	0	0	false	0	Enpp2	0
0.0	0.0	0.0	0.0	0	1	1	false	Epha3	62.0	0	0	false	0	Epha3	0
0.0	0.0	0.0	0.0	0	1	1	false	Eya1	62.0	0	0	false	0	Eya1	0
0.0	0.0	0.0	0.0	0	1	1	false	Fat3	62.0	0	0	false	0	Fat3	0
0.0	0.0	0.0	0.0	0	1	1	false	Fgf10	62.0	0	0	false	0	Fgf10	0
0.0	0.0	0.0	0.0	0	1	1	false	Fibin	62.0	0	0	false	0	Fibin	0
0.0	0.0	0.0	0.0	0	1	1	false	Fstl1	5.0	0	0	false	0	Fstl1	0
0.0	0.0	0.0	0.0	0	1	1	false	Gpc3	8.0	0	0	false	0	Gpc3	0
0.0	0.0	0.0	0.0	0	1	1	false	Hoxc10	2.0	0	0	false	0	Hoxc10	0
0.0	0.0	0.0	0.0	0	1	1	false	Htra3	62.0	0	0	false	0	Htra3	0
0.0	0.0	0.0	0.0	0	1	1	false	Igf1	62.0	0	0	false	0	Igf1	0
0.0	0.0	0.0	0.0	0	1	1	false	Kera	62.0	0	0	false	0	Kera	0
0.0	0.0	0.0	0.0	0	1	1	false	Ldb2	62.0	0	0	false	0	Ldb2	0
0.0	0.0	0.0	0.0	0	1	1	false	Lingo2	62.0	0	0	false	0	Lingo2	0
0.0	0.0	0.0	0.0	0	1	1	false	Lum	8.0	0	0	false	0	Lum	0
0.0	0.0	0.0	0.0	0	1	1	false	Mtcl1	62.0	0	0	false	0	Mtcl1	0
0.0	0.0	0.0	0.0	0	1	1	false	Naalad2	62.0	0	0	false	0	Naalad2	0
0.0	0.0	0.0	0.0	0	1	1	false	Ngfr	9.0	0	0	false	0	Ngfr	0
0.0	0.0	0.0	0.0	0	1	1	false	Nid2	62.0	0	0	false	0	Nid2	0
0.0	0.0	0.0	0.0	0	1	1	false	Olfml2B	62.0	0	0	false	0	Olfml2B	0
0.0	0.0	0.0	0.0	0	1	1	false	Plch1	62.0	0	0	false	0	Plch1	0
0.0	0.0	0.0	0.0	0	1	1	false	Rflnb	62.0	0	0	false	0	Rflnb	0
0.0	0.0	0.0	0.0	0	1	1	false	Rnasea4	5.0	0	0	false	0	Rnasea4	0
0.0	0.0	0.0	0.0	0	1	1	false	Runx2	8.0	0	0	false	0	Runx2	0
0.0	0.0	0.0	0.0	0	1	1	false	Scube2	62.0	0	0	false	0	Scube2	0
0.0	0.0	0.0	0.0	0	1	1	false	Six2	62.0	0	0	false	0	Six2	0
1.8	0.0	0.5555555555555556	0.0	2	1	0	false	Smad8Ca	5.0	1	0	false	0	Smad8Ca	0
0.0	0.0	0.0	0.0	0	1	1	false	Smoc2	62.0	0	0	false	0	Smoc2	0
2.0566e+15	0.0	0.4862385321100917	0.0	4	1	0	false	Sox5+Sox6	62.0	1	0	false	0	Sox5+Sox6	0
0.0	0.0	0.0	0.0	0	1	1	false	Sox9	9.0	0	0	false	0	Sox9	0
0.0	0.0	0.0	0.0	0	1	1	false	Ssc5D	62.0	0	0	false	0	Ssc5D	0
0.0	0.0	0.0	0.0	0	1	1	false	St8Sia1	62.0	0	0	false	0	St8Sia1	0
0.0	0.0	0.0	0.0	0	1	1	false	Sulf1	62.0	0	0	false	0	Sulf1	0
0.0	0.0	0.0	0.0	0	1	1	false	Syt7	62.0	0	0	false	0	Syt7	0
0.0	0.0	0.0	0.0	0	1	1	false	Tbx4	2.0	0	0	false	0	Tbx4	0
0.0	0.0	0.0	0.0	0	1	1	false	Tmem44	62.0	0	0	false	0	Tmem44	0
0.0	0.0	0.0	0.0	0	1	1	false	Zfp185	62.0	0	0	false	0	Zfp185	0
				avg	3.21111
				sta dev	7.26156
				sum	10.4727

## Sheet: (r) Rattus norvegicus
SUPPLEMENTARY FILE 3
AverageShortestPathLength	BetweennessCentrality	ClosenessCentrality	ClusteringCoefficient	Eccentricity	EdgeCount	Indegree	IsSingleNode	name	NeighborhoodConnectivity	Outdegree	PartnerOfMultiEdgedNodePairs	selected	SelfLoops	shared name	Stress
1.0	0.7142857142857143	1.0	0.006535947712418301	1	18	1	false	Mkx	1.5	17	0	false	0	Mkx	300
1.75	0.2666666666666667	0.5714285714285714	0.2	2	6	1	false	Egr1	5.5	5	0	false	0	Egr1	112
2.47619e+16	0.0	0.40384615384615385	0.2	3	5	0	false	Ampk	3.2	5	0	false	0	Ampk	0
0.0	0.0	0.0	0.3333333333333333	0	3	3	false	Col1a1	9.66667e+15	0	0	false	0	Col1a1	0
0.0	0.0	0.0	0.3333333333333333	0	3	3	false	Scx	9.66667e+15	0	0	false	0	Scx	0
0.0	0.0	0.0	0.5	0	2	2	false	Bgn	5.5	0	0	false	0	Bgn	0
0.0	0.0	0.0	0.5	0	2	2	false	Tgfb1	5.5	0	0	false	0	Tgfb1	0
0.0	0.0	0.0	0.0	0	1	1	false	Alpl	18.0	0	0	false	0	Alpl	0
0.0	0.0	0.0	0.0	0	1	1	false	Bmpr2	18.0	0	0	false	0	Bmpr2	0
0.0	0.0	0.0	0.0	0	1	1	false	Col2a1	18.0	0	0	false	0	Col2a1	0
0.0	0.0	0.0	0.0	0	1	1	false	Dcn	18.0	0	0	false	0	Dcn	0
0.0	0.0	0.0	0.0	0	1	1	false	Fmod	18.0	0	0	false	0	Fmod	0
0.0	0.0	0.0	0.0	0	1	1	false	Ibsp	18.0	0	0	false	0	Ibsp	0
0.0	0.0	0.0	0.0	0	1	1	false	Runx2	18.0	0	0	false	0	Runx2	0
0.0	0.0	0.0	0.0	0	1	1	false	Smad1	18.0	0	0	false	0	Smad1	0
0.0	0.0	0.0	0.0	0	1	1	false	Smad5	18.0	0	0	false	0	Smad5	0
0.0	0.0	0.0	0.0	0	1	1	false	Sox6	18.0	0	0	false	0	Sox6	0
0.0	0.0	0.0	0.0	0	1	1	false	Sox9	18.0	0	0	false	0	Sox9	0
0.0	0.0	0.0	0.0	0	1	1	false	Sp7	18.0	0	0	false	0	Sp7	0
0.0	0.0	0.0	0.0	0	1	1	false	Spp1	18.0	0	0	false	0	Spp1	0
0.0	0.0	0.0	0.0	0	1	1	false	Tnc	18.0	0	0	false	0	Tnc	0
0.0	0.0	0.0	0.0	0	1	1	false	Tnmd	18.0	0	0	false	0	Tnmd	0
				avg	2.45455
				sta dev	3.73818
				sum	6.19273

## Sheet:  (h) Homo sapiens
SUPPLEMENTARY FILE 3
AverageShortestPathLength	BetweennessCentrality	ClosenessCentrality	ClusteringCoefficient	Eccentricity	EdgeCount	Indegree	IsSingleNode	name	NeighborhoodConnectivity	Outdegree	PartnerOfMultiEdgedNodePairs	selected	SelfLoops	shared name	Stress
1.0	0.0	1.0	0.0	1	9	0	false	FGF8+TGFB3+BMP7	1.0	9	2	false	0	FGF8+TGFB3+BMP7	0
0.0	0.0	0.0	0.0	0	2	2	false	MKX	7.0	0	1	false	0	MKX	0
0.0	0.0	0.0	0.0	0	2	2	false	SCX	7.0	0	1	false	0	SCX	0
0.0	0.0	0.0	0.0	0	1	1	false	COL1A1	7.0	0	0	false	0	COL1A1	0
0.0	0.0	0.0	0.0	0	1	1	false	COL1A2	7.0	0	0	false	0	COL1A2	0
0.0	0.0	0.0	0.0	0	1	1	false	COL2A1	7.0	0	0	false	0	COL2A1	0
0.0	0.0	0.0	0.0	0	1	1	false	FMOD	7.0	0	0	false	0	FMOD	0
0.0	0.0	0.0	0.0	0	1	1	false	TNMD	7.0	0	0	false	0	TNMD	0
				avg	2.25
				sta dev	2.76457
				sum	5.01457

## Sheet: (e) Equus caballus
SUPPLEMENTARY FILE 3
AverageShortestPathLength	BetweennessCentrality	ClosenessCentrality	ClusteringCoefficient	Eccentricity	EdgeCount	Indegree	IsSingleNode	name	NeighborhoodConnectivity	Outdegree	PartnerOfMultiEdgedNodePairs	selected	SelfLoops	shared name	Stress
1.0	0.0	1.0	0.0	1	22	0	false	SCX	1.0	22	0	false	0	SCX	0
1.0	0.0	1.0	0.0	1	6	0	false	TGFB3	1.0	6	0	false	0	TGFB3	0
0.0	0.0	0.0	0.0	0	1	1	false	ACTA1	22.0	0	0	false	0	ACTA1	0
0.0	0.0	0.0	0.0	0	1	1	false	AFF3	22.0	0	0	false	0	AFF3	0
0.0	0.0	0.0	0.0	0	1	1	false	BGN	22.0	0	0	false	0	BGN	0
0.0	0.0	0.0	0.0	0	1	1	false	CACNB2	22.0	0	0	false	0	CACNB2	0
0.0	0.0	0.0	0.0	0	1	1	false	CCN1	6.0	0	0	false	0	CCN1	0
0.0	0.0	0.0	0.0	0	1	1	false	CDK1	6.0	0	0	false	0	CDK1	0
0.0	0.0	0.0	0.0	0	1	1	false	COL1	22.0	0	0	false	0	COL1	0
0.0	0.0	0.0	0.0	0	1	1	false	COL14	22.0	0	0	false	0	COL14	0
0.0	0.0	0.0	0.0	0	1	1	false	COL4	22.0	0	0	false	0	COL4	0
0.0	0.0	0.0	0.0	0	1	1	false	COMP	22.0	0	0	false	0	COMP	0
0.0	0.0	0.0	0.0	0	1	1	false	DCN	22.0	0	0	false	0	DCN	0
0.0	0.0	0.0	0.0	0	1	1	false	DSC2	6.0	0	0	false	0	DSC2	0
0.0	0.0	0.0	0.0	0	1	1	false	FN1	22.0	0	0	false	0	FN1	0
0.0	0.0	0.0	0.0	0	1	1	false	IGF2BP1	22.0	0	0	false	0	IGF2BP1	0
0.0	0.0	0.0	0.0	0	1	1	false	INVS	6.0	0	0	false	0	INVS	0
0.0	0.0	0.0	0.0	0	1	1	false	LUM	22.0	0	0	false	0	LUM	0
0.0	0.0	0.0	0.0	0	1	1	false	MMP1	22.0	0	0	false	0	MMP1	0
0.0	0.0	0.0	0.0	0	1	1	false	MMP11	22.0	0	0	false	0	MMP11	0
0.0	0.0	0.0	0.0	0	1	1	false	MMP13	22.0	0	0	false	0	MMP13	0
0.0	0.0	0.0	0.0	0	1	1	false	MMP3	22.0	0	0	false	0	MMP3	0
0.0	0.0	0.0	0.0	0	1	1	false	MSN	6.0	0	0	false	0	MSN	0
0.0	0.0	0.0	0.0	0	1	1	false	RAVER2	22.0	0	0	false	0	RAVER2	0
0.0	0.0	0.0	0.0	0	1	1	false	SIRT1	6.0	0	0	false	0	SIRT1	0
0.0	0.0	0.0	0.0	0	1	1	false	SOX9	22.0	0	0	false	0	SOX9	0
0.0	0.0	0.0	0.0	0	1	1	false	THBS2	22.0	0	0	false	0	THBS2	0
0.0	0.0	0.0	0.0	0	1	1	false	TNFSF11	22.0	0	0	false	0	TNFSF11	0
0.0	0.0	0.0	0.0	0	1	1	false	TWIST	22.0	0	0	false	0	TWIST	0
0.0	0.0	0.0	0.0	0	1	1	false	VIM	22.0	0	0	false	0	VIM	0
				avg	1.86667
				sta dev	3.91049
				sum	5.77716

## Sheet: (b) Bos taurus
SUPPLEMENTARY FILE 3
Note: Based on the limited number of interactions collected for the Bos taurus organism, only number of edge were reported for each molecule identified
Node	Egde count
TGFB1	2
ACAN	1
TBGN	1

## Sheet: (g) Gallus gallus
SUPPLEMENTARY FILE 3
AverageShortestPathLength	BetweennessCentrality	ClosenessCentrality	ClusteringCoefficient	Eccentricity	EdgeCount	Indegree	IsSingleNode	name	NeighborhoodConnectivity	Outdegree	PartnerOfMultiEdgedNodePairs	selected	SelfLoops	shared name	Stress
0.0	0.0	0.0	0.045454545454545456	0	14	14	false	SCX	3.5	0	2	false	0	SCX	0
1.0	0.30662020905923343	1.0	0.05555555555555555	1	13	4	false	FHL2	3.11111e+15	9	4	false	0	FHL2	528
1.5	0.4883855981416957	0.6666666666666666	0.01818181818181818	2	11	4	false	TGFB2	3.09091e+15	7	0	false	0	TGFB2	841
0.0	0.0	0.0	0.023809523809523808	0	8	8	false	SIX2	1.71429e+16	0	1	false	0	SIX2	0
2.04545e+16	0.0	0.4888888888888889	0.03333333333333333	3	6	0	false	TWSG1	4.16667e+15	6	0	false	0	TWSG1	0
2.15	0.17015098722415795	0.46511627906976744	0.2	3	5	2	false	GDF5	8.4	3	0	false	0	GDF5	293
2.0	0.0	0.5	0.16666666666666666	3	4	0	false	TGFB1	5.0	4	0	false	0	TGFB1	0
1.66667e+16	0.03774680603948897	0.6	0.3333333333333333	2	4	1	false	BMP4	8.33333e+15	3	1	false	0	BMP4	65
1.0	0.12166085946573751	1.0	0.0	1	4	1	false	DAN	6.75	3	0	false	0	DAN	228
2.33333e+16	0.1951219512195122	0.42857142857142855	0.16666666666666666	3	4	1	false	CHDL2	7.25	3	0	false	0	CHDL2	336
1.0	0.05952380952380952	1.0	0.0	1	3	1	false	BMPER	8.33333e+15	2	0	false	0	BMPER	121
1.0	0.0	1.0	0.0	1	3	0	false	CHDL2+TWSG1	2.33333e+16	3	0	false	0	CHDL2+TWSG1	0
0.0	0.0	0.0	0.0	0	3	3	false	BMPR1	4.33333e+15	0	0	false	0	BMPR1	0
0.0	0.0	0.0	0.0	0	3	3	false	COL1A1	1.66667e+16	0	0	false	0	COL1A1	0
21875	0.0	0.45714285714285713	0.0	3	3	0	false	NOGGIN+TWSG1	8.66667e+15	3	0	false	0	NOGGIN+TWSG1	0
1.0	0.062137049941927994	1.0	0.16666666666666666	1	3	2	false	FST	5.66667e+15	1	0	false	0	FST	107
1.0	0.024390243902439025	1.0	0.16666666666666666	1	3	2	false	HOXA13+WNT3A	3.33333e+16	1	0	false	0	HOXA13+WNT3A	42
1.0	0.0	1.0	0.5	1	3	0	false	WNT3	5.0	3	1	false	0	WNT3	0
0.0	0.0	0.0	0.0	0	3	3	false	SOX9	3.66667e+16	0	0	false	0	SOX9	0
0.0	0.0	0.0	0.5	0	2	2	false	EPHA4	3.5	0	0	false	0	EPHA4	0
1.66667e+16	0.0	0.6	0.5	2	2	0	false	BMP5	10.5	2	0	false	0	BMP5	0
1.66667e+16	0.0	0.6	0.5	2	2	0	false	BMP7	10.5	2	0	false	0	BMP7	0
1.0	0.04878048780487805	1.0	0.0	1	2	1	false	FSTL5	7.0	1	0	false	0	FSTL5	84
0.0	0.0	0.0	0.0	0	2	2	false	INHBA	4.5	0	0	false	0	INHBA	0
1.0	1.0	1.0	0.0	1	2	1	false	MMP16	1.0	1	0	false	0	MMP16	2
1.0	0.062137049941927994	1.0	0.0	1	2	1	false	NOGGIN	9.0	1	0	false	0	NOGGIN	107
1.0	0.0	1.0	0.0	1	2	0	false	BMP2	9.5	2	0	false	0	BMP2	0
0.0	0.0	0.0	0.0	0	2	2	false	TNC	9.0	0	1	false	0	TNC	0
0.0	0.0	0.0	0.0	0	2	2	false	TNMD	9.0	0	1	false	0	TNMD	0
0.0	0.0	0.0	0.0	0	2	2	false	ŒíIGH3	9.0	0	1	false	0	ŒíIGH3	0
0.0	0.0	0.0	0.0	0	1	1	false	CHDL1	11.0	0	0	false	0	CHDL1	0
3.22727e+15	0.0	0.3098591549295775	0.0	4	1	0	false	TGFB3	4.0	1	0	false	0	TGFB3	0
1.0	0.0	1.0	0.0	1	1	0	false	CX32	3.0	1	0	false	0	CX32	0
1.0	0.0	1.0	0.0	1	1	0	false	CX43	3.0	1	0	false	0	CX43	0
0.0	0.0	0.0	0.0	0	1	1	false	COL2A1	3.0	0	0	false	0	COL2A1	0
0.0	0.0	0.0	0.0	0	1	1	false	COL2A2	4.0	0	0	false	0	COL2A2	0
0.0	0.0	0.0	0.0	0	1	1	false	COL2A3	6.0	0	0	false	0	COL2A3	0
1.5	0.0	0.6666666666666666	0.0	2	1	0	false	HOXA13	3.0	1	0	false	0	HOXA13	0
1.5	0.0	0.6666666666666666	0.0	2	1	0	false	TIMP2	2.0	1	0	false	0	TIMP2	0
0.0	0.0	0.0	0.0	0	1	1	false	PROMMP2	2.0	0	0	false	0	PROMMP2	0
1.0	0.0	1.0	0.0	1	1	0	false	WNT	12.0	1	0	false	0	WNT	0
1.0	0.0	1.0	0.0	1	1	0	false	SFRP2	7.0	1	0	false	0	SFRP2	0
1.0	0.0	1.0	0.0	1	1	0	false	WNT6	7.0	1	0	false	0	WNT6	0
1.0	0.0	1.0	0.0	1	1	0	false	WNT7A	7.0	1	0	false	0	WNT7A	0
0.0	0.0	0.0	0.0	0	1	1	false	TGIF1	9.0	0	0	false	0	TGIF1	0
0.0	0.0	0.0	0.0	0	1	1	false	TLL1	11.0	0	0	false	0	TLL1	0
				avg	3
				sta dev	2.98887
				sum	5.98887

## Sheet: (d) Danio rerio
SUPPLEMENTARY FILE 3
AverageShortestPathLength	BetweennessCentrality	ClosenessCentrality	ClusteringCoefficient	Eccentricity	EdgeCount	Indegree	IsSingleNode	name	NeighborhoodConnectivity	Outdegree	PartnerOfMultiEdgedNodePairs	selected	SelfLoops	shared name	Stress
1.0	0.6666666666666666	1.0	0.0	1	3	2	false	scxa	1.33333e+16	1	0	false	0	scxa	8
1.33333e+16	0.0	0.75	0.0	2	2	0	false	myod1+myf5	2.0	2	0	false	0	myod1+myf5	0
1.5	0.0	0.6666666666666666	0.0	2	1	0	false	mef2c	3.0	1	0	false	0	mef2c	0
0.0	0.0	0.0	0.0	0	1	1	false	tnmd	3.0	0	0	false	0	tnmd	0
0.0	0.0	0.0	0.0	0	1	1	false	xirp2a	2.0	0	0	false	0	xirp2a	0
				avg	1.6
				sta dev	0.894427
				sum	2.49443
