# Supplementary material for: Mammal comparative tendon biology: advances in regulatory mechanisms through a computational modeling
Source: Front Vet Sci. 2023 Apr 27;10:1175346. doi: 10.3389/fvets.2023.1175346 (PMC10174257; doi:10.3389/fvets.2023.1175346)
Supplement: Supplementary file 4 [file Data_Sheet_4.xls]

## Sheet: (m) MCL clustering
SUPPLEMENTARY FILE 4
Mus musculus
#clustering method	cluster number	cluster color	gene count	protein name	protein identifier	protein description
MCL	1	Red	23	Aspn	10090.ENSMUSP00000021820	Asporin; Binds calcium and plays a role in osteoblast-driven collagen biomineralization activity (By similarity). Critical regulator of TGF-beta in articular cartilage and plays an essential role in cartilage homeostasis and osteoarthritis (OA) pathogenesis. Negatively regulates chondrogenesis in the articular cartilage by blocking the TGF-beta/receptor interaction on the cell surface and inhibit…
MCL	1	Red	23	Bgn	10090.ENSMUSP00000033741	Biglycan; May be involved in collagen fiber assembly; Belongs to the small leucine-rich proteoglycan (SLRP) family. SLRP class I subfamily
MCL	1	Red	23	Clip2	10090.ENSMUSP00000098212	CAP-Gly domain-containing linker protein 2; Seems to link microtubules to dendritic lamellar body (DLB)	a membranous organelle predominantly present in bulbous dendritic appendages of neurons linked by dendrodendritic gap junctions. May operate in the control of brain-specific organelle translocations (By similarity)
MCL	1	Red	23	Col1a1	10090.ENSMUSP00000001547	Collagen alpha-1(I) chain; Type I collagen is a member of group I collagen (fibrillar forming collagen); Belongs to the fibrillar collagen family
MCL	1	Red	23	Col22a1	10090.ENSMUSP00000125069	Collagen	type XXII	alpha 1
MCL	1	Red	23	Col2a1	10090.ENSMUSP00000023123	Collagen alpha-1(II) chain; Type II collagen is specific for cartilaginous tissues. It is essential for the normal embryonic development of the skeleton	for linear growth and for the ability of cartilage to resist compressive forces
MCL	1	Red	23	Col3a1	10090.ENSMUSP00000085192	Collagen alpha-1(III) chain; Collagen type III occurs in most soft connective tissues along with type I collagen. Involved in regulation of cortical development. Is the major ligand of ADGRG1 in the developing brain and binding to ADGRG1 inhibits neuronal migration and activates the RhoA pathway by coupling ADGRG1 to GNA13 and possibly GNA12
MCL	1	Red	23	Col5a1	10090.ENSMUSP00000028280	Collagen type v/xi/xxiv/xxvii	alpha; Collagen alpha-1(V) chain; Type V collagen is a member of group I collagen (fibrillar forming collagen). It is a minor connective tissue component of nearly ubiquitous distribution. Type V collagen binds to DNA	heparan sulfate	thrombospondin	heparin	and insulin (By similarity). Transcriptionally activated by CEBPZ	which recognizes a CCAAT-like motif	CAAAT in the COL5A1 promoter
MCL	1	Red	23	Dcn	10090.ENSMUSP00000100924	Decorin; May affect the rate of fibrils formation; Belongs to the small leucine-rich proteoglycan (SLRP) family. SLRP class I subfamily
MCL	1	Red	23	Eln	10090.ENSMUSP00000015138	Elastin; Major structural protein of tissues such as aorta and nuchal ligament	which must expand rapidly and recover completely. Molecular determinant of the late arterial morphogenesis	stabilizing arterial structure by regulating proliferation and organization of vascular smooth muscle
MCL	1	Red	23	Fstl1	10090.ENSMUSP00000110411	Follistatin-related protein 1; May modulate the action of some growth factors on cell proliferation and differentiation. Binds heparin (By similarity)
MCL	1	Red	23	Lox	10090.ENSMUSP00000129247	Protein-lysine 6-oxidase; Responsible for the post-translational oxidative deamination of peptidyl lysine residues in precursors to fibrous collagen and elastin. Regulator of Ras expression. May play a role in tumor suppression. Plays a role in the aortic wall architecture
MCL	1	Red	23	Mkx	10090.ENSMUSP00000078718	Homeobox protein Mohawk; May act as a morphogenetic regulator of cell adhesion. Participates in the early events that lead to differentiation
MCL	1	Red	23	Nid2	10090.ENSMUSP00000022340	Nidogen (entactin); Nidogen-2; Cell adhesion glycoprotein. Might be involved in osteoblast differentiation. It probably has a role in cell- extracellular matrix interactions
MCL	1	Red	23	Olfml2b	10090.ENSMUSP00000047291	Olfactomedin-like protein 2b; Olfactomedin-like 2B
MCL	1	Red	23	Postn	10090.ENSMUSP00000072773	Periostin	osteoblast specific factor; Periostin; Induces cell attachment and spreading and plays a role in cell adhesion. Enhances incorporation of BMP1 in the fibronectin matrix of connective tissues	and subsequent proteolytic activation of lysyl oxidase LOX
MCL	1	Red	23	Prg4	10090.ENSMUSP00000128943	Proteoglycan 4 (megakaryocyte stimulating factor	articular superficial zone protein); Proteoglycan 4; Plays a role in boundary lubrication within articulating joints. Prevents protein deposition onto cartilage from synovial fluid by controlling adhesion-dependent synovial growth and inhibiting the adhesion of synovial cells to the cartilage surface
MCL	1	Red	23	Rcn3	10090.ENSMUSP00000019683	Reticulocalbin-3; Reticulocalbin 3	EF-hand calcium binding domain
MCL	1	Red	23	Scx	10090.ENSMUSP00000043668	Basic helix-loop-helix transcription factor scleraxis; Plays an early essential role in mesoderm formation	as well as a later role in formation of somite-derived chondrogenic lineages
MCL	1	Red	23	Tgfb2	10090.ENSMUSP00000043849	Transforming growth factor beta-2; TGF-beta 2 has suppressive effects on interleukin-2 dependent T-cell growth; Belongs to the TGF-beta family
MCL	1	Red	23	Thbs2	10090.ENSMUSP00000128308	Thrombospondin 2/3/4/5; Thrombospondin-2; Adhesive glycoprotein that mediates cell-to-cell and cell-to-matrix interactions. Ligand for CD36 mediating antiangiogenic properties
MCL	1	Red	23	Thbs4	10090.ENSMUSP00000022213	Thrombospondin-4; Adhesive glycoprotein that mediates cell-to-cell and cell-to-matrix interactions and is involved in various processes including cellular proliferation	migration	adhesion and attachment	inflammatory response to CNS injury	regulation of vascular inflammation and adaptive responses of the heart to pressure overload and in myocardial function and remodeling. Binds to structural extracellular matrix (ECM) proteins and modulates the ECM in response to tissue damage	contributing to cardioprotective and adaptive ECM remodeling. Plays a role in ER stress response	via its [...]
MCL	1	Red	23	Tnmd	10090.ENSMUSP00000033602	Tenomodulin; May be an angiogenesis inhibitor; Belongs to the chondromodulin-1 family
MCL	2	Brown	14	Cxcl12	10090.ENSMUSP00000072800	Stromal cell-derived factor 1; Chemoattractant active on T-lymphocytes	monocytes	but not neutrophils. Activates the C-X-C chemokine receptor CXCR4 to induce a rapid and transient rise in the level of intracellular calcium ions and chemotaxis. Also binds to atypical chemokine receptor ACKR3	which activates the beta-arrestin pathway and acts as a scavenger receptor for SDF-1. Acts as a positive regulator of monocyte migration and a negative regulator of monocyte adhesion via the LYN kinase. Stimulates migration of monocytes and T- lymphocytes through its receptors	CXCR4 and ACKR3	an [...]
MCL	2	Brown	14	Cyr61	10090.ENSMUSP00000029846	Insulin-like growth factor-binding protein 10; Protein CYR61; Promotes cell proliferation	chemotaxis	angiogenesis and cell adhesion. Appears to play a role in wound healing by up- regulating	in skin fibroblasts	the expression of a number of genes involved in angiogenesis	inflammation and matrix remodeling including VEGA-A	VEGA-C	MMP1	MMP3	TIMP1	uPA	PAI-1 and integrins alpha-3 and alpha-5 (By similarity). CYR61-mediated gene regulation is dependent on heparin-binding (By similarity). Down- regulates the expression of alpha-1 and alpha-2 subunits of collagen type-1 (By similar [...]
MCL	2	Brown	14	Epha3	10090.ENSMUSP00000066554	Eph receptor a3; Receptor tyrosine kinase which binds promiscuously membrane- bound ephrin family ligands residing on adjacent cells	leading to contact-dependent bidirectional signaling into neighboring cells. The signaling pathway downstream of the receptor is referred to as forward signaling while the signaling pathway downstream of the ephrin ligand is referred to as reverse signaling. Highly promiscuous for ephrin-A ligands it binds preferentially EFNA5. Upon activation by EFNA5 regulates cell-cell adhesion	cytoskeletal organization and cell migration. Plays a role in cardiac cel [...]
MCL	2	Brown	14	Fgf10	10090.ENSMUSP00000022246	Fibroblast growth factor 10; Plays an important role in the regulation of embryonic development	cell proliferation and cell differentiation. Required for normal branching morphogenesis. May play a role in wound healing; Belongs to the heparin-binding growth factors family
MCL	2	Brown	14	Fgf4	10090.ENSMUSP00000056752	Fibroblast growth factor 4; Plays an important role in the regulation of embryonic development	cell proliferation	and cell differentiation. Is essential for survival of the postimplantation mouse embryo. Required for normal limb and cardiac valve development during embryogenesis; Belongs to the heparin-binding growth factors family
MCL	2	Brown	14	Fgf6	10090.ENSMUSP00000000187	Fibroblast growth factor 6; Plays an important role in the regulation of cell proliferation	cell differentiation	angiogenesis and myogenesis	and is required for normal muscle regeneration; Belongs to the heparin-binding growth factors family
MCL	2	Brown	14	Igf1	10090.ENSMUSP00000056668	Insulin-like growth factor I; The insulin-like growth factors	isolated from plasma	are structurally and functionally related to insulin but have a much higher growth-promoting activity. May be a physiological regulator of [1-14C]-2-deoxy-D-glucose (2DG) transport and glycogen synthesis in osteoblasts. Stimulates glucose transport in bone-derived osteoblastic (PyMS) cells and is effective at much lower concentrations than insulin	not only regarding glycogen and DNA synthesis but also with regard to enhancing glucose uptake. May play a role in synapse maturation (By similarity). Ca(2+ [...]
MCL	2	Brown	14	Itgb1	10090.ENSMUSP00000087457	Integrin beta 1 (fibronectin receptor beta); Integrin beta-1; Integrins alpha-1/beta-1	alpha-2/beta-1	alpha-10/beta- 1 and alpha-11/beta-1 are receptors for collagen. Integrins alpha- 1/beta-1 and alpha-2/beta-2 recognize the proline-hydroxylated sequence G-F-P-G-E-R in collagen. Integrins alpha-2/beta-1	alpha- 3/beta-1	alpha-4/beta-1	alpha-5/beta-1	alpha-8/beta-1	alpha- 10/beta-1	alpha-11/beta-1 and alpha-V/beta-1 are receptors for fibronectin. Alpha-4/beta-1 recognizes one or more domains within the alternatively spliced CS-1 and CS-5 regions of fibronectin. Integrin alpha-5/ [...]
MCL	2	Brown	14	Mapk1	10090.ENSMUSP00000065983	Mitogen-activated protein kinase 1; Serine/threonine kinase which acts as an essential component of the MAP kinase signal transduction pathway. MAPK1/ERK2 and MAPK3/ERK1 are the 2 MAPKs which play an important role in the MAPK/ERK cascade. They participate also in a signaling cascade initiated by activated KIT and KITLG/SCF. Depending on the cellular context	the MAPK/ERK cascade mediates diverse biological functions such as cell growth	adhesion	survival and differentiation through the regulation of transcription	translation	cytoskeletal rearrangements. The MAPK/ERK cascade plays a [...]
MCL	2	Brown	14	Ngf	10090.ENSMUSP00000102538	Beta-nerve growth factor; Nerve growth factor is important for the development and maintenance of the sympathetic and sensory nervous systems. Extracellular ligand for the NTRK1 and NGFR receptors	activates cellular signaling cascades through those receptor tyrosine kinase to regulate neuronal proliferation	differentiation and survival. Inhibits metalloproteinase dependent proteolysis of platelet glycoprotein VI; Belongs to the NGF-beta family
MCL	2	Brown	14	Ngfr	10090.ENSMUSP00000000122	Nerve growth factor receptor (tnfr superfamily	member 16); Low affinity neurotrophin receptor which can bind to mature NGF	BDNF	NTF3	and NTF4 . Forms a heterodimeric receptor with SORCS2 that binds the precursor forms of NGF (proNGF)	BDNF (proBDNF) and NTF3 (proNT3) with high affinity	and has much lower affinity for mature NGF and BDNF Plays an important role in differentiation and survival of specific neuronal populations during development . Can mediate cell survival as well as cell death of neural cells The heterodimeric receptor formed with SORCS2 plays a role in proBDNF-depe [...]
MCL	2	Brown	14	Pik3r1	10090.ENSMUSP00000056774	Phosphatidylinositol 3-kinase regulatory subunit alpha; Binds to activated (phosphorylated) protein-Tyr kinases	through its SH2 domain	and acts as an adapter	mediating the association of the p110 catalytic unit to the plasma membrane. Necessary for the insulin-stimulated increase in glucose uptake and glycogen synthesis in insulin-sensitive tissues. Plays an important role in signaling in response to FGFR1	FGFR2	FGFR3	FGFR4	KITLG/SCF	KIT	PDGFRA and PDGFRB. Likewise	plays a role in ITGB2 signaling (By similarity). Modulates the cellular response to ER stress by promoting nucle [...]
MCL	2	Brown	14	Ptpn11	10090.ENSMUSP00000098333	Tyrosine-protein phosphatase non-receptor type 11; Acts downstream of various receptor and cytoplasmic protein tyrosine kinases to participate in the signal transduction from the cell surface to the nucleus. Positively regulates MAPK signal transduction pathway. Dephosphorylates GAB1	ARHGAP35 and EGFR. Dephosphorylates ROCK2 at 'Tyr-722' resulting in stimulatation of its RhoA binding activity. Dephosphorylates CDC73
MCL	2	Brown	14	Tnc	10090.ENSMUSP00000102995	Tenascin; Extracellular matrix protein implicated in guidance of migrating neurons as well as axons during development	synaptic plasticity as well as neuronal regeneration. Promotes neurite outgrowth when provided to neurons in culture. May play a role in supporting the growth of epithelial tumors. Ligand for integrins ITGA8:ITGB1	ITGA9:ITGB1	ITGAV:ITGB3 and ITGAV:ITGB6. In tumors	stimulates angiogenesis by elongation	migration and sprouting of endothelial cells (By similarity); Belongs to the tenascin family
MCL	3	Dark Golden Rod	9	Bmp2	10090.ENSMUSP00000028836	Bone morphogenetic protein 2; Induces cartilage and bone formation. Stimulates the differentiation of myoblasts into osteoblasts via the EIF2AK3- EIF2A- ATF4 pathway. BMP2 activation of EIF2AK3 stimulates phosphorylation of EIF2A which leads to increased expression of ATF4 which plays a central role in osteoblast differentiation. In addition stimulates TMEM119	which upregulates the expression of ATF4
MCL	3	Dark Golden Rod	9	Hdac4	10090.ENSMUSP00000095249	Histone deacetylase 4/5; Histone deacetylase 4; Responsible for the deacetylation of lysine residues on the N-terminal part of the core histones (H2A	H2B	H3 and H4). Histone deacetylation gives a tag for epigenetic repression and plays an important role in transcriptional regulation	cell cycle progression and developmental events. Histone deacetylases act via the formation of large multiprotein complexes. Involved in muscle maturation via its interaction with the myocyte enhancer factors such as MEF2A	MEF2C and MEF2D. Deacetylates HSPA1A and HSPA1A at 'Lys-77' leading to their pref [...]
MCL	3	Dark Golden Rod	9	Myod1	10090.ENSMUSP00000072330	Myoblast determination protein 1; Acts as a transcriptional activator that promotes transcription of muscle-specific target genes and plays a role in muscle differentiation. Together with MYF5 and MYOG	co-occupies muscle-specific gene promoter core region during myogenesis. Induces fibroblasts to differentiate into myoblasts. Interacts with and is inhibited by the twist protein. This interaction probably involves the basic domains of both proteins
MCL	3	Dark Golden Rod	9	Runx2	10090.ENSMUSP00000109202	Runt-related transcription factor 2; Transcription factor involved in osteoblastic differentiation and skeletal morphogenesis. Essential for the maturation of osteoblasts and both intramembranous and endochondral ossification. CBF binds to the core site	5'- PYGPYGGT-3'	of a number of enhancers and promoters	including murine leukemia virus	polyomavirus enhancer	T-cell receptor enhancers	osteocalcin	osteopontin	bone sialoprotein	alpha 1(I) collagen	LCK	IL-3 and GM-CSF promoters. Inhibits KAT6B-dependent transcriptional activation (By similarity). In osteoblasts	supports trans [...]
MCL	3	Dark Golden Rod	9	Smad3	10090.ENSMUSP00000034973	Mothers against decapentaplegic homolog 3; Receptor-regulated SMAD (R-SMAD) that is an intracellular signal transducer and transcriptional modulator activated by TGF-beta (transforming growth factor) and activin type 1 receptor kinases. Binds the TRE element in the promoter region of many genes that are regulated by TGF-beta and	on formation of the SMAD3/SMAD4 complex	activates transcription. Also can form a SMAD3/SMAD4/JUN/FOS complex at the AP-1/SMAD site to regulate TGF-beta-mediated transcription. Has an inhibitory effect on wound healing probably by modulating both growth and mi [...]
MCL	3	Dark Golden Rod	9	Smad9	10090.ENSMUSP00000029371	Mothers against decapentaplegic homolog 9; Transcriptional modulator activated by BMP (bone morphogenetic proteins) type 1 receptor kinase. SMAD9 is a receptor-regulated SMAD (R-SMAD). Has been shown to be activated by activin type I receptor-like kinases (ALK-2	ALK-3	ALK-6) which stimulate heteromerization between SMAD9 and SMAD4. May play a role in osteoblast differentiation and maturation; Belongs to the dwarfin/SMAD family
MCL	3	Dark Golden Rod	9	Sox5	10090.ENSMUSP00000047567	Transcription factor SOX-5; Binds specifically to the DNA sequence 5'-AACAAT-3'. Activates transcription of COL2A1 and AGC1 in vitro
MCL	3	Dark Golden Rod	9	Sox6	10090.ENSMUSP00000072583	Transcription factor sox5/6/13 (sox group d); Transcription factor SOX-6; Transcriptional activator. Binds specifically to the DNA sequence 5'-AACAAT-3'. Plays a key role in several developmental processes	including neurogenesis and skeleton formation
MCL	3	Dark Golden Rod	9	Sox9	10090.ENSMUSP00000000579	Transcription factor sox9 (sox group e); Transcription factor SOX-9; Transcriptional regulator. Plays a role in chondrocyte differentiation	as part of a complex with ZNF219. Important for normal skeletal development (By similarity)
MCL	4	Yellow	5	Chst5	10090.ENSMUSP00000034430	Carbohydrate sulfotransferase 5; Sulfotransferase that utilizes 3'-phospho-5'-adenylyl sulfate (PAPS) as sulfonate donor to catalyze the transfer of sulfate to position 6 of non-reducing N-acetylglucosamine (GlcNAc) residues of keratan. Mediates sulfation of keratan in cornea. Keratan sulfate plays a central role in maintaining corneal transparency. Acts on the non-reducing terminal GlcNAc of sho…
MCL	4	Yellow	5	Clec3b	10090.ENSMUSP00000026890	C-type lectin domain family 3	member b; Tetranectin binds to plasminogen and to isolated kringle 4. May be involved in the packaging of molecules destined for exocytosis (By similarity)
MCL	4	Yellow	5	Fmod	10090.ENSMUSP00000035489	Fibromodulin; Affects the rate of fibrils formation. May have a primary role in collagen fibrillogenesis
MCL	4	Yellow	5	Kera	10090.ENSMUSP00000100923	Keratocan; May be important in developing and maintaining corneal transparency and for the structure of the stromal matrix; Belongs to the small leucine-rich proteoglycan (SLRP) family. SLRP class II subfamily
MCL	4	Yellow	5	Lum	10090.ENSMUSP00000040877	Lumican; Belongs to the small leucine-rich proteoglycan (SLRP) family. SLRP class II subfamily
MCL	5	Green	5	Gli1	10090.ENSMUSP00000026474	Zinc finger protein GLI1; Acts as a transcriptional activator. Binds to the DNA consensus sequence 5'-GACCACCCA-3'. May regulate the transcription of specific genes during normal development. May play a role in craniofacial development and digital development	as well as development of the central nervous system and gastrointestinal tract. Mediates SHH signaling. Plays a role in cell proliferation and differentiation via its role in SHH signaling; Belongs to the GLI C2H2-type zinc-finger protein family
MCL	5	Green	5	Ihh	10090.ENSMUSP00000128056	Indian hedgehog protein; Intercellular signal essential for a variety of patterning events during development. Binds to the patched (PTC) receptor	which functions in association with smoothened (SMO)	to activate the transcription of target genes. Implicated in endochondral ossification: may regulate the balance between growth and ossification of the developing bones. Induces the expression of parathyroid hormone-related protein (PTHRP)
MCL	5	Green	5	Scube2	10090.ENSMUSP00000007423	Signal peptide	CUB and EGF-like domain-containing protein 2; Lipid-binding protein required for SHH long-range signaling by binding to the dually lipid-modified SHH (ShhNp) and by promoting ShhNp mobilization	solubilization and release from the cell membrane. Acts by enhancing the proteolytic processing (shedding) of the lipid- modified N- and C- terminal of ShhNp at the cell surface. Synergizes with DISP1 to cause a increase in SHH secretion. Probable cell surface coreceptor for VEGFR2 involved in VEGFR2-mediated angiogenesis
MCL	5	Green	5	Smo	10090.ENSMUSP00000001812	Smoothened	frizzled class receptor; Smoothened homolog; G protein-coupled receptor that probably associates with the patched protein (PTCH) to transduce the hedgehog's proteins signal. Binding of sonic hedgehog (SHH) to its receptor patched is thought to prevent normal inhibition by patched of smoothened (SMO) (By similarity). Required for the accumulation of KIF7	GLI2 and GLI3 in the cilia. Interacts with DLG5 at the ciliary base to induce the accumulation of KIF7 and GLI2 at the ciliary tip for GLI2 activation
MCL	5	Green	5	Smoc2	10090.ENSMUSP00000024660	SPARC-related modular calcium-binding protein 2; Can stimulate endothelial cell proliferation	migration	as well as angiogenesis (By similarity). Promotes matrix assembly and cell adhesiveness
MCL	6	Light Green	3	Aqp1	10090.ENSMUSP00000004774	Aquaporin-1; Forms a water-specific channel that provides the plasma membranes of red cells and kidney proximal tubules with high permeability to water	thereby permitting water to move in the direction of an osmotic gradient
MCL	6	Light Green	3	Eya1	10090.ENSMUSP00000079493	Eyes absent homolog 1; Functions both as protein phosphatase and as transcriptional coactivator for SIX1	and probably also for SIX2	SIX4 and SIX5. Tyrosine phosphatase that dephosphorylates 'Tyr-142' of histone H2AX (H2AXY142ph) and promotes efficient DNA repair via the recruitment of DNA repair complexes containing MDC1. 'Tyr-142' phosphorylation of histone H2AX plays a central role in DNA repair and acts as a mark that distinguishes between apoptotic and repair responses to genotoxic stress. Its function as histone phosphat…
MCL	6	Light Green	3	Six2	10090.ENSMUSP00000125871	Homeobox protein SIX2; Transcription factor that plays an important role in the development of several organs	including kidney	skull and stomach. During kidney development	maintains cap mesenchyme multipotent nephron progenitor cells in an undifferentiated state by opposing the inductive signals emanating from the ureteric bud and cooperates with WNT9B to promote renewing progenitor cells proliferation. Acts through its interaction with TCF7L2 and OSR1 in a canonical Wnt signaling independent manner preventing transcription of differentiation genes in cap mesenchym…
MCL	7	Lime Green	2	Dio2	10090.ENSMUSP00000081013	Deiodinase	iodothyronine	type ii; Type II iodothyronine deiodinase; Responsible for the deiodination of T4 (3	5	3'	5'- tetraiodothyronine) into T3 (3	5	3'-triiodothyronine). Essential for providing the brain with appropriate levels of T3 during the critical period of development
MCL	7	Lime Green	2	Myf5	10090.ENSMUSP00000000445	Myogenic factor 5; Acts as a transcriptional activator that promotes transcription of muscle-specific target genes and plays a role in muscle differentiation. Together with MYOG and MYOD1	co-occupies muscle-specific gene promoter core region during myogenesis. Induces fibroblasts to differentiate into myoblasts. Probable sequence specific DNA-binding protein
MCL	8	Cyan	2	Hoxc10	10090.ENSMUSP00000001699	Homeobox protein Hox-C10; Sequence-specific transcription factor which is part of a developmental regulatory system that provides cells with specific positional identities on the anterior-posterior axis
MCL	8	Cyan	2	Tbx4	10090.ENSMUSP00000103680	T-box transcription factor TBX4; Involved in the transcriptional regulation of genes required for mesoderm differentiation. Probably plays a role in limb pattern formation
MCL	9	Dark Cyan	2	Ldb2	10090.ENSMUSP00000067737	LIM domain-binding protein 2; Binds to the LIM domain of a wide variety of LIM domain- containing transcription factors; Belongs to the LDB family
MCL	9	Dark Cyan	2	Pitx1	10090.ENSMUSP00000021968	Paired-like homeodomain transcription factor 1; Pituitary homeobox 1; Sequence-specific transcription factor that binds gene promoters and activates their transcription. May play a role in the development of anterior structures	and in particular	the brain and facies and in specifying the identity or structure of hindlimb. Can independently activate and synergize with PIT-1 on pituitary-specific target gene promoters	thus may subserve functions in generating both precursor and specific cell phenotypes in the anterior pituitary gland and in several other organs. Can activate pituitary [...]
MCL	10	Blue	2	Gpc3	10090.ENSMUSP00000064131	Glypican-3; Cell surface proteoglycan that bears heparan sulfate. Inhibits the dipeptidyl peptidase activity of DPP4. May be involved in the suppression/modulation of growth in the predominantly mesodermal tissues and organs. May play a role in the modulation of IGF2 interactions with its receptor and thereby modulate its function. May regulate growth and tumor predisposition (By similarity); Bel…
MCL	10	Blue	2	Sulf1	10090.ENSMUSP00000137523	Extracellular sulfatase Sulf-1; Exhibits arylsulfatase activity and highly specific endoglucosamine-6-sulfatase activity. It can remove sulfate from the C-6 position of glucosamine within specific subregions of intact heparin. Diminishes HSPG (heparan sulfate proteoglycans) sulfation	inhibits signaling by heparin-dependent growth factors	diminishes proliferation	and facilitates apoptosis in response to exogenous stimulation (By similarity)
MCL	11	Purple	2	Lamp1	10090.ENSMUSP00000033824	Lysosome-associated membrane glycoprotein 1; Presents carbohydrate ligands to selectins. Also implicated in tumor cell metastasis
MCL	11	Purple	2	Syt7	10090.ENSMUSP00000127973	Synaptotagmin-7; Ca(2+) sensor involved in Ca(2+)-dependent exocytosis of secretory and synaptic vesicles through Ca(2+) and phospholipid binding to the C2 domain. Ca(2+) induces binding of the C2-domains to phospholipid membranes and to assembled SNARE-complexes; both actions contribute to triggering exocytosis. SYT7 binds Ca(2+) with high affinity and slow kinetics compared to other synaptotagm…	a major component of the plasma membrane repair (By similarity). Ca(2+)-regulated delivery of lysosomal membranes to the cell surface is [...]
MCL	12	Pink	1	Egr1	10090.ENSMUSP00000069616	Early growth response protein 1; Transcriptional regulator. Recognizes and binds to the DNA sequence 5'-GCG(T/G)GGGCG-3'(EGR-site) in the promoter region of target genes. Binds double-stranded target DNA	irrespective of the cytosine methylation status (By similarity). Regulates the transcription of numerous target genes	and thereby plays an important role in regulating the response to growth factors	DNA damage	and ischemia. Plays a role in the regulation of cell survival	proliferation and cell death. Activates expression of p53/TP53 and TGFB1	and thereby helps prevent tumor forma [...]

## Sheet: (m) Local network cluster
SUPPLEMENTARY FILE 4
Mus musculus
	#term ID	term description	observed gene count	background gene count	strength	false discovery rate	matching proteins in your network (IDs)	matching proteins in your network (labels)
Cluster 1	CL:13973	Extracellular matrix organization, and CSPG repeat	12	193	1.78	1.79e-15	10090.ENSMUSP00000001547,10090.ENSMUSP00000015138,10090.ENSMUSP00000021820,10090.ENSMUSP00000022213,10090.ENSMUSP00000022340,10090.ENSMUSP00000023123,10090.ENSMUSP00000028280,10090.ENSMUSP00000072773,10090.ENSMUSP00000085192,10090.ENSMUSP00000100924,10090.ENSMUSP00000125069,10090.ENSMUSP00000129247	Col1a1,Eln,Aspn,Thbs4,Nid2,Col2a1,Col5a1,Postn,Col3a1,Dcn,Col22a1,Lox
	CL:13974	Extracellular matrix organization	10	175	1.74	3.39e-12	10090.ENSMUSP00000001547,10090.ENSMUSP00000015138,10090.ENSMUSP00000022340,10090.ENSMUSP00000023123,10090.ENSMUSP00000028280,10090.ENSMUSP00000072773,10090.ENSMUSP00000085192,10090.ENSMUSP00000100924,10090.ENSMUSP00000125069,10090.ENSMUSP00000129247	Col1a1,Eln,Nid2,Col2a1,Col5a1,Postn,Col3a1,Dcn,Col22a1,Lox
	CL:14217	Collagen biosynthesis and modifying enzymes	6	45	2.11	1.78e-08	10090.ENSMUSP00000001547,10090.ENSMUSP00000023123,10090.ENSMUSP00000028280,10090.ENSMUSP00000072773,10090.ENSMUSP00000085192,10090.ENSMUSP00000125069	Col1a1,Col2a1,Col5a1,Postn,Col3a1,Col22a1
	CL:14268	Fibrillar collagen, C-terminal, and Procollagen C-endopeptidase enhancer, NTR domain	5	18	2.43	3.12e-08	10090.ENSMUSP00000001547,10090.ENSMUSP00000023123,10090.ENSMUSP00000028280,10090.ENSMUSP00000072773,10090.ENSMUSP00000085192	Col1a1,Col2a1,Col5a1,Postn,Col3a1
	CL:14271	Fibrillar collagen, C-terminal, and Peptidase M12B, ADAM-TS2	4	13	2.47	1.71e-06	10090.ENSMUSP00000001547,10090.ENSMUSP00000023123,10090.ENSMUSP00000028280,10090.ENSMUSP00000085192	Col1a1,Col2a1,Col5a1,Col3a1
	CL:15178	Tendon formation, and iroquois-class homeodomain protein	3	5	2.76	3.83e-05	10090.ENSMUSP00000033602,10090.ENSMUSP00000043668,10090.ENSMUSP00000078718	Tnmd,Scx,Mkx
	CL:14273	Banded collagen fibril, and peptidase m12b, adam-ts2	3	7	2.61	7.18e-05	10090.ENSMUSP00000001547,10090.ENSMUSP00000028280,10090.ENSMUSP00000085192	Col1a1,Col5a1,Col3a1
	CL:13975	Mixed, incl. ecm-receptor interaction, and matrix metalloproteinases	4	121	1.5	0.0043	10090.ENSMUSP00000015138,10090.ENSMUSP00000022340,10090.ENSMUSP00000100924,10090.ENSMUSP00000129247	Eln,Nid2,Dcn,Lox
	CL:14123	Matrix metalloproteinases, and Elastic fibre formation	3	47	1.79	0.0091	10090.ENSMUSP00000015138,10090.ENSMUSP00000100924,10090.ENSMUSP00000129247	Eln,Dcn,Lox
	CL:14192	Lysyl oxidase, and Fibulin-5	2	6	2.5	0.0128	10090.ENSMUSP00000015138,10090.ENSMUSP00000129247	Eln,Lox
Cluster 2	CL:11898	Mixed, incl. igf1r signaling cascade, and ret signaling	6	121	1.89	4.54e-07	10090.ENSMUSP00000000122,10090.ENSMUSP00000000187,10090.ENSMUSP00000022246,10090.ENSMUSP00000056774,10090.ENSMUSP00000098333,10090.ENSMUSP00000102538	Ngfr,Fgf6,Fgf10,Pik3r1,Ptpn11,Ngf
	CL:11899	Mixed, incl. igf1r signaling cascade, and vascular endothelial growth factor signaling pathway	4	99	1.8	0.00070	10090.ENSMUSP00000000187,10090.ENSMUSP00000022246,10090.ENSMUSP00000056774,10090.ENSMUSP00000098333	Fgf6,Fgf10,Pik3r1,Ptpn11
	CL:12098	Nerve growth factor signaling pathway, and tyrosine-protein kinase, neurotrophic receptor	2	10	2.5	0.0299	10090.ENSMUSP00000000122,10090.ENSMUSP00000102538	Ngfr,Ngf
Cluster 3	CL:15551	Mixed, incl. tgf-beta signaling pathway, and regulation of bmp signaling pathway	5	151	1.91	9.94e-06	10090.ENSMUSP00000000579,10090.ENSMUSP00000028836,10090.ENSMUSP00000029371,10090.ENSMUSP00000034973,10090.ENSMUSP00000047567	Sox9,Bmp2,Smad9,Smad3,Sox5
	CL:15211	Regulation of skeletal muscle fiber development, and mads mef2-like	3	12	2.79	5.19e-05	10090.ENSMUSP00000072330,10090.ENSMUSP00000095249,10090.ENSMUSP00000109202	Myod1,Hdac4,Runx2
	CL:15558	Signaling by BMP, and TGF-beta, propeptide	3	46	2.2	0.00078	10090.ENSMUSP00000028836,10090.ENSMUSP00000029371,10090.ENSMUSP00000034973	Bmp2,Smad9,Smad3
	CL:15564	Domain B in dwarfin family proteins, and BMP receptor complex	2	11	2.65	0.0051	10090.ENSMUSP00000028836,10090.ENSMUSP00000029371	Bmp2,Smad9
	CL:15771	Mixed, incl. glycoprotein hormones, and sex determination	2	28	2.24	0.0222	10090.ENSMUSP00000000579,10090.ENSMUSP00000047567	Sox9,Sox5
Cluster 4	CL:28278	Keratan sulfate degradation and keratan sulfate biosynthetic process	4	10	3.25	2.47e-09	10090.ENSMUSP00000035489 10090.ENSMUSP00000040877 10090.ENSMUSP00000100923.ENSMUSP00000034430	Chst5, Fmod, Lum, Kera
	CL:28281	Keratan sulfate degradation	2	5	3.25	0.00052	10090.ENSMUSP00000035489 10090.ENSMUSP00000040877	Fmod, Lum
Cluster 5	CL:16102	Hedgehog signaling pathway and Limbin/Ellis-van Creveld protein	3	22	2.78	6.25e-05	10090.ENSMUSP00000007423 10090.ENSMUSP00000026474 10090.ENSMUSP00000128056	Scube2,Gli1, Ihh
	CL:16104	Ligand-receptor interactions and hedgehog family protein binding	2	12	2.87	0.0061	10090.ENSMUSP00000007423 10090.ENSMUSP00000128056	Scube2, Ihh
Cluster 6	CL:15144	Mixed incl. eya domain and metanephric renal vesicle morphogenesis	2	14	3.02	0.0072	10090.ENSMUSP00000079493 10090.ENSMUSP00000125871	Eya1,Six2
Cluster 7	no significant enrichment detected by STRING local clustering
Cluster 8	no significant enrichment detected by STRING local clustering
Cluster 9	no significant enrichment detected by STRING local clustering
Cluster 10	CL:28496	HS-GAG biosynthesis	2	28	2.9	0.0087	10090.ENSMUSP00000064131 10090.ENSMUSP00000137523	Gpc3,Sulf1
Cluster 11	no significant enrichment detected by STRING local clustering
Cluster 12	no significant enrichment detected by STRING local clustering

## Sheet: (r) MCL clustering
SUPPLEMENTARY FILE 4
Rattus norvegicus
#clustering method	cluster number	cluster color	gene count	protein name	protein identifier	protein description
MCL	1	Red	21	Alpl	10116.ENSRNOP00000019004	Alkaline phosphatase, tissue-nonspecific isozyme; This isozyme may play a role in skeletal mineralization; Belongs to the alkaline phosphatase family
MCL	1	Red	21	Bgn	10116.ENSRNOP00000023920	Biglycan; May be involved in collagen fiber assembly
MCL	1	Red	21	Bmpr2	10116.ENSRNOP00000037011	Bone morphogenetic protein receptor, type II (serine/threonine kinase)
MCL	1	Red	21	Col1a1	10116.ENSRNOP00000005311	Collagen alpha-1(I) chain; Type I collagen is a member of group I collagen (fibrillar forming collagen); Belongs to the fibrillar collagen family
MCL	1	Red	21	Col2a1	10116.ENSRNOP00000016044	Collagen type ii alpha 1 chain; Type II collagen is specific for cartilaginous tissues. It is essential for the normal embryonic development of the skeleton, for linear growth and for the ability of cartilage to resist compressive forces
MCL	1	Red	21	Dcn	10116.ENSRNOP00000006070	Decorin; May affect the rate of fibrils formation (By similarity). May be implicated in the dilatation of the rat cervix
MCL	1	Red	21	Egr1	10116.ENSRNOP00000026303	Early growth response protein 1; Transcriptional regulator. Recognizes and binds to the DNA sequence 5'-GCG(T/G)GGGCG-3'(EGR-site) in the promoter region of target genes (By similarity). Binds double- stranded target DNA, irrespective of the cytosine methylation status (By similarity). Regulates the transcription of numerous target genes, and thereby plays an important role in regulating the resp…
MCL	1	Red	21	Fmod	10116.ENSRNOP00000004382	Fibromodulin; Affects the rate of fibrils formation. May have a primary role in collagen fibrillogenesis (By similarity)
MCL	1	Red	21	Ibsp	10116.ENSRNOP00000002938	Integrin binding sialoprotein; Binds tightly to hydroxyapatite. Appears to form an integral part of the mineralized matrix. Probably important to cell-matrix interaction. Promotes Arg-Gly-Asp-dependent cell attachment
MCL	1	Red	21	Mkx	10116.ENSRNOP00000025623	Mohawk homeobox
MCL	1	Red	21	Runx2	10116.ENSRNOP00000057733	Runt-related transcription factor 2; Transcription factor involved in osteoblastic differentiation and skeletal morphogenesis. Essential for the maturation of osteoblasts and both intramembranous and endochondral ossification. CBF binds to the core site, 5'-PYGPYGGT-3', of a number of enhancers and promoters, including murine leukemia virus, polyomavirus enhancer, T-cell receptor enhancers, osteo…
MCL	1	Red	21	Scx	10116.ENSRNOP00000029792	Scleraxis bHLH transcription factor; Scleraxis
MCL	1	Red	21	Smad1	10116.ENSRNOP00000025079	Mothers against decapentaplegic homolog 1; Transcriptional modulator activated by BMP (bone morphogenetic proteins) type 1 receptor kinase. SMAD1 is a receptor-regulated SMAD (R-SMAD). Has been shown to be also activated by TGF-beta (transforming growth factor) type I receptor kinase in rat intestinal epithelial cells (IEC 4-1). SMAD1/OAZ1/PSMB4 complex mediates the degradation of the CREBBP/EP30…
MCL	1	Red	21	Smad5	10116.ENSRNOP00000016704	Mothers against decapentaplegic homolog 5; Transcriptional modulator activated by BMP (bone morphogenetic proteins) type 1 receptor kinase. SMAD5 is a receptor-regulated SMAD (R-SMAD) (By similarity)
MCL	1	Red	21	Sox6	10116.ENSRNOP00000044088	Transcription factor sox5/6/13 (sox group d); SRY (sex determining region Y)-box 6
MCL	1	Red	21	Sox9	10116.ENSRNOP00000003511	Transcription factor sox9 (sox group e); SRY box 9; SRY (sex determining region Y)-box 9
MCL	1	Red	21	Sp7	10116.ENSRNOP00000018828	Specificity protein 7 alpha; Sp7 transcription factor
MCL	1	Red	21	Spp1	10116.ENSRNOP00000062358	Secreted phosphoprotein 1; Osteopontin; Binds tightly to hydroxyapatite. Appears to form an integral part of the mineralized matrix. Probably important to cell-matrix interaction; Belongs to the osteopontin family
MCL	1	Red	21	Tgfb1	10116.ENSRNOP00000028051	Transforming growth factor beta-1; Multifunctional protein that controls proliferation, differentiation and other functions in many cell types. Many cells synthesize TGFB1 and have specific receptors for it. It positively and negatively regulates many other growth factors. It plays an important role in bone remodeling as it is a potent stimulator of osteoblastic bone formation, causing chemotaxis…
MCL	1	Red	21	Tnc	10116.ENSRNOP00000066422	Tenascin C
MCL	1	Red	21	Tnmd	10116.ENSRNOP00000005214	Tenomodulin; May be an angiogenesis inhibitor

## Sheet: (r) Local network cluster
SUPPLEMENTARY FILE 4
Rattus norvegicus
	#term ID	term description	observed gene count	background gene count	strength	false discovery rate	matching proteins in your network (IDs)	matching proteins in your network (labels)
Cluster 1	CL:14042	Mixed, incl. biomineralization, and osteoclast	4	16	2.43	1.26e-05	10116.ENSRNOP00000002938,10116.ENSRNOP00000018828,10116.ENSRNOP00000019004,10116.ENSRNOP00000057733	Ibsp,Sp7,Alpl,Runx2
	CL:12439	TGF-beta signaling pathway, and positive regulation of pathway-restricted SMAD protein phosphorylation	5	89	1.78	3.39e-05	10116.ENSRNOP00000003511,10116.ENSRNOP00000016704,10116.ENSRNOP00000025079,10116.ENSRNOP00000028051,10116.ENSRNOP00000037011	Sox9,Smad5,Smad1,Tgfb1,Bmpr2
	CL:12443	TGF-beta signaling pathway	4	43	2.0	7.91e-05	10116.ENSRNOP00000016704,10116.ENSRNOP00000025079,10116.ENSRNOP00000028051,10116.ENSRNOP00000037011	Smad5,Smad1,Tgfb1,Bmpr2
	CL:13403	Tendon formation, and iroquois-class homeodomain protein	3	7	2.67	7.91e-05	10116.ENSRNOP00000005214,10116.ENSRNOP00000025623,10116.ENSRNOP00000029792	Tnmd,Mkx,Scx
	CL:14044	Mixed, incl. osteoclast, and sclerostin	3	8	2.61	7.91e-05	10116.ENSRNOP00000002938,10116.ENSRNOP00000018828,10116.ENSRNOP00000019004	Ibsp,Sp7,Alpl
	CL:12447	Mixed, incl. chondrogenesis, and mullerian duct regression	2	13	2.22	0.0272	10116.ENSRNOP00000016704,10116.ENSRNOP00000037011	Smad5,Bmpr2
	CL:4448	Banded collagen fibril, and peptidase m12b, adam-ts2	2	15	2.16	0.0315	10116.ENSRNOP00000005311,10116.ENSRNOP00000016044	Col1a1,Col2a1
	CL:12491	Transforming growth factor beta receptor binding, and c-ski smad4 binding domain	2	19	2.06	0.0458	10116.ENSRNOP00000025079,10116.ENSRNOP00000028051	Smad1,Tgfb1

## Sheet: (h) MCL clustering
SUPPLEMENTARY FILE 4
Homo sapiens
#clustering method	cluster number	cluster color	gene count	protein name	protein identifier	protein description
MCL	1	Red	6	COL14A1	9606.ENSP00000297848	Collagen alpha-1(XIV) chain; Plays an adhesive role by integrating collagen bundles. It is probably associated with the surface of interstitial collagen fibrils via COL1. The COL2 domain may then serve as a rigid arm which sticks out from the fibril and protrudes the large N-terminal globular domain into the extracellular space, where it might interact with other matrix molecules or cell surface …
MCL	1	Red	6	FMOD	9606.ENSP00000347041	Fibromodulin; Affects the rate of fibrils formation. May have a primary role in collagen fibrillogenesis (By similarity); Belongs to the small leucine-rich proteoglycan (SLRP) family. SLRP class II subfamily
MCL	1	Red	6	MKX	9606.ENSP00000364946	Homeobox protein Mohawk; May act as a morphogenetic regulator of cell adhesion; TALE class homeoboxes and pseudogenes
MCL	1	Red	6	SCX	9606.ENSP00000476384	Basic helix-loop-helix transcription factor scleraxis; Plays an early essential role in mesoderm formation, as well as a later role in formation of somite-derived chondrogenic lineages; Basic helix-loop-helix proteins
MCL	1	Red	6	TGFB3	9606.ENSP00000238682	Transforming growth factor beta-3; Involved in embryogenesis and cell differentiation; Belongs to the TGF-beta family
MCL	1	Red	6	TNMD	9606.ENSP00000362122	Tenomodulin; May be an angiogenesis inhibitor; BRICHOS domain containing
MCL	2	Green	2	BMP7	9606.ENSP00000379204	Bone morphogenetic protein 7; Induces cartilage and bone formation. May be the osteoinductive factor responsible for the phenomenon of epithelial osteogenesis. Plays a role in calcium regulation and bone homeostasis; Bone morphogenetic proteins
MCL	2	Green	2	FGF8	9606.ENSP00000321797	Fibroblast growth factor 8; Plays an important role in the regulation of embryonic development, cell proliferation, cell differentiation and cell migration. Required for normal brain, eye, ear and limb development during embryogenesis. Required for normal development of the gonadotropin-releasing hormone (GnRH) neuronal system. Plays a role in neurite outgrowth in hippocampal cells; Belongs to th…

## Sheet: (h) Local network cluster
SUPPLEMENTARY FILE 4
Homo sapiens
	#term ID	term description	observed gene count	background gene count	strength	false discovery rate	matching proteins in your network (IDs)	matching proteins in your network (labels)
Cluster 1	CL:16792	Tendon formation, and roof plate formation	2	5	3.12	0.0075	9606.ENSP00000362122,9606.ENSP00000476384	TNMD,SCX
	CL:16428	Mixed, incl. collagen formation, and defective b3galtl causes peters-plus syndrome (pps)	3	187	1.72	0.0373	9606.ENSP00000297848,9606.ENSP00000362122,9606.ENSP00000476384	COL14A1,TNMD,SCX

## Sheet: (e) MCL clustering
SUPPLEMENTARY FILE 4
Equus caballus
#clustering method	cluster number	cluster color	gene count	protein name	protein identifier	protein description
MCL	1	Red	22	ACTA1	9796.ENSECAP00000000126	Actin alpha 1, skeletal muscle
MCL	1	Red	22	BGN	9796.ENSECAP00000041347	Biglycan; May be involved in collagen fiber assembly; Belongs to the small leucine-rich proteoglycan (SLRP) family. SLRP class I subfamily.
MCL	1	Red	22	CCN1	9796.ENSECAP00000022550	Cellular communication network factor 1
MCL	1	Red	22	CDK1	9796.ENSECAP00000032498	Cyclin dependent kinase 1; Belongs to the protein kinase superfamily.
MCL	1	Red	22	COL1A1	9796.ENSECAP00000054911	Collagen type I alpha 1 chain
MCL	1	Red	22	COL4A1	9796.ENSECAP00000018554	Collagen type IV alpha 1 chain
MCL	1	Red	22	COMP	9796.ENSECAP00000037770	Cartilage oligomeric matrix protein
MCL	1	Red	22	DCN	9796.ENSECAP00000017861	Decorin; May affect the rate of fibrils formation; Belongs to the small leucine-rich proteoglycan (SLRP) family. SLRP class I subfamily.
MCL	1	Red	22	FN1	9796.ENSECAP00000005223	Fibronectin; Fibronectins bind cell surfaces and various compounds including collagen, fibrin, heparin, DNA, and actin. Fibronectins are involved in cell adhesion, cell motility, opsonization, wound healing, and maintenance of cell shape. Involved in osteoblast compaction through the fibronectin fibrillogenesis cell-mediated matrix assembly process, essential for osteoblast mineralization. Partic…
MCL	1	Red	22	LUM	9796.ENSECAP00000015833	Lumican
MCL	1	Red	22	MMP1	9796.ENSECAP00000018911	Interstitial collagenase
MCL	1	Red	22	MMP11	9796.ENSECAP00000008840	Matrix metallopeptidase 11
MCL	1	Red	22	MMP13	9796.ENSECAP00000005084	Collagenase 3; Plays a role in the degradation of extracellular matrix proteins including fibrillar collagen, fibronectin, TNC and ACAN. Cleaves triple helical collagens, including type I, type II and type III collagen, but has the highest activity with soluble type II collagen. Can also degrade collagen type IV, type XIV and type X. May also function by activating or degrading key regulatory pro…
MCL	1	Red	22	MMP3	9796.ENSECAP00000001652	Stromelysin-1; Can degrade fibronectin, laminin, gelatins of type I, III, IV, and V; collagens III, IV, X, and IX, and cartilage proteoglycans. Activates procollagenase; Belongs to the peptidase M10A family.
MCL	1	Red	22	MSN	9796.ENSECAP00000026906	Moesin
MCL	1	Red	22	SCX	9796.ENSECAP00000040451	BHLH domain-containing protein
MCL	1	Red	22	SOX9	9796.ENSECAP00000019514	SRY-box 9
MCL	1	Red	22	TGFB3	9796.ENSECAP00000032224	Transforming growth factor beta 3
MCL	1	Red	22	THBS2	9796.ENSECAP00000019239	Thrombospondin 2
MCL	1	Red	22	TNFSF11	9796.ENSECAP00000014214	Tumor necrosis factor ligand superfamily member
MCL	1	Red	22	TWIST2	9796.ENSECAP00000043812	Twist family bHLH transcription factor 2
MCL	1	Red	22	VIM	9796.ENSECAP00000040058	Vimentin; Belongs to the intermediate filament family.

## Sheet: (e) local network clustering
SUPPLEMENTARY FILE 4
Equus caballus
	#term ID	term description	observed gene count	background gene count	strength	false discovery rate	matching proteins in your network (IDs)	matching proteins in your network (labels)
Cluster 1	CL:17624	Collagen catabolic process, and negative regulation of membrane protein ectodomain proteolysis	4	11	2.54	5.53e-06	9796.ENSECAP00000001652,9796.ENSECAP00000005084,9796.ENSECAP00000008840,9796.ENSECAP00000018911	MMP3,MMP13,MMP11,MMP1
	CL:17628	Mixed, incl. negative regulation of hydrogen peroxide metabolic process, and positive regulation of microglial cell activation	3	5	2.76	5.88e-05	9796.ENSECAP00000001652,9796.ENSECAP00000008840,9796.ENSECAP00000018911	MMP3,MMP11,MMP1
	CL:16743	Transmembrane receptor protein serine/threonine kinase signaling pathway, and bmp binding	5	115	1.62	0.00010	9796.ENSECAP00000017861,9796.ENSECAP00000019514,9796.ENSECAP00000032224,9796.ENSECAP00000037770,9796.ENSECAP00000040451	DCN,SOX9,TGFB3,COMP,SCX
	CL:16441	Collagen network, and integrin	3	16	2.25	0.00053	9796.ENSECAP00000005223,9796.ENSECAP00000018554,9796.ENSECAP00000019239	FN1,COL4A1,THBS2
	CL:16332	ECM-receptor interaction, and collagen trimer	4	104	1.56	0.0019	9796.ENSECAP00000005223,9796.ENSECAP00000018554,9796.ENSECAP00000019239,9796.ENSECAP00000054911	FN1,COL4A1,THBS2,COL1A1
	CL:16913	Mixed, incl. chondrocyte development, and gamma-carboxyglutamic acid	3	30	1.98	0.0020	9796.ENSECAP00000019514,9796.ENSECAP00000037770,9796.ENSECAP00000040451	SOX9,COMP,SCX
	CL:16950	Growth plate cartilage development, and ascending aorta development	2	10	2.28	0.0134	9796.ENSECAP00000019514,9796.ENSECAP00000037770	SOX9,COMP

## Sheet: (g) MCL clustering
SUPPLEMENTARY FILE 4
Gallus gallus
#clustering method	cluster number	cluster color	gene count	protein name	protein identifier	protein description
MCL	1	Red	24	BMP2	9031.ENSGALP00000014334	Bone morphogenetic protein 2 precursor; Negatively regulates the structure and function of the limb apical ectodermal ridge
MCL	1	Red	24	BMP4	9031.ENSGALP00000020289	Bone morphogenetic protein 4 precursor; Negatively regulates the structure and function of the limb apical ectodermal ridge
MCL	1	Red	24	BMP5	9031.ENSGALP00000026226	Bone morphogenetic protein 5 precursor
MCL	1	Red	24	BMP7	9031.ENSGALP00000012416	Bone morphogenetic protein 7
MCL	1	Red	24	BMPER	9031.ENSGALP00000019867	Bmp-binding endothelial regulator protein precursor; Gallus gallus BMP binding endothelial regulator (BMPER), mRNA
MCL	1	Red	24	COL2A1	9031.ENSGALP00000035064	Collagen alpha-1(ii) chain precursor; Collagen alpha-1(II) chain; Type II collagen is specific for cartilaginous tissues. It is essential for the normal embryonic development of the skeleton, for linear growth and for the ability of cartilage to resist compressive forces
MCL	1	Red	24	EPHA4	9031.ENSGALP00000008426	Ephrin type-A receptor 4; Receptor tyrosine kinase which binds membrane-bound ephrin family ligands residing on adjacent cells, leading to contact-dependent bidirectional signaling into neighboring cells. The signaling pathway downstream of the receptor is referred to as forward signaling while the signaling pathway downstream of the ephrin ligand is referred to as reverse signaling. Highly promi…
MCL	1	Red	24	FST	9031.ENSGALP00000023997	Follistatin precursor; Follistatin; Binds directly to activin and functions as an activin antagonist. Inhibits activin A signaling in the iris and regulates somatostatin phenotype in ciliary ganglion neurons. Specific inhibitor of the biosynthesis and secretion of pituitary follicle stimulating hormone (FSH)
MCL	1	Red	24	FSTL5	9031.ENSGALP00000015434	Follistatin-related protein 5 isoform x1; Follistatin-like 5
MCL	1	Red	24	GDF5	9031.ENSGALP00000002750	Growth/differentiation factor 5 precursor; Gallus gallus growth differentiation factor 5 (GDF5), mRNA
MCL	1	Red	24	GJA1	9031.ENSGALP00000023950	Gap junction alpha-1 protein; One gap junction consists of a cluster of closely packed pairs of transmembrane channels, the connexons, through which materials of low MW diffuse from one cell to a neighboring cell. Plays an essential role in gap junction communication in the ventricles
MCL	1	Red	24	INHBA	9031.ENSGALP00000036647	Gallus gallus inhibin, beta a (inhba), mrna.; Inhibins and activins inhibit and activate, respectively, the secretion of follitropin by the pituitary gland. Inhibins/activins are involved in regulating a number of diverse functions such as hypothalamic and pituitary hormone secretion, gonadal hormone secretion, germ cell development and maturation, erythroid differentiation, insulin secretion, ne…
MCL	1	Red	24	NBL1	9031.ENSGALP00000038858	Neuroblastoma suppressor of tumorigenicity 1; May act as a tumor suppressor
MCL	1	Red	24	NOG	9031.ENSGALP00000004907	Noggin precursor; Inhibitor of bone morphogenetic proteins (BMP) signaling. Controls somitogenesis by sequestering the BMP-4 activity which in turn differentiates distinct subtypes of the mesoderm along the mediolateral axis
MCL	1	Red	24	SFRP2	9031.ENSGALP00000015022	Secreted frizzled-related protein 2 precursor; Soluble frizzled-related proteins (sFRPS) function as modulators of Wnt signaling through direct interaction with Wnts. They have a role in regulating cell growth and differentiation in specific cell types. SFRP2 appears to be associated with myogenesis
MCL	1	Red	24	SIX2	9031.ENSGALP00000043451	Homeobox protein six2; Gallus gallus SIX homeobox 2 (SIX2), mRNA
MCL	1	Red	24	SOSTDC1	9031.ENSGALP00000041999	Sclerostin domain-containing protein 1; Can activate or inhibit Wnt signaling in a context- dependent manner. Activates the canonical Wnt pathway whereby acts through Disheveled proteins and beta-catenin. Antagonises Wnt signaling through the canonical pathways presumably by blocking accessibility of certain WNTs to their receptors. Induces posterior neural markers via components of the canonical…
MCL	1	Red	24	SOX9	9031.ENSGALP00000037718	Transcription factor sox9 (sox group e); Transcription factor SOX-9; Transcription factor that selectively activates enhancer through its interaction with a DNA-binding partner factor. Activates enhancer of COL2A1 through its binding with DNA sequence 5'-ATTCAT-3'. In response to bone morphogenetic protein stimulus, phosphorylation is induced and then sumoylation, allowing cooperation with SNAI2 …
MCL	1	Red	24	TGFB2	9031.ENSGALP00000031309	Transforming growth factor beta-2 proprotein: Precursor of the Latency-associated peptide (LAP) and Transforming growth factor beta-2 (TGF-beta-2) chains, which constitute the regulatory and active subunit of TGF-beta-2, respectively. Transforming growth factor beta-2: Multifunctional protein that regulates various processes such as angiogenesis and heart development (By similarity). Activation i…
MCL	1	Red	24	TLL1	9031.ENSGALP00000015567	Tolloid-like protein 1 precursor; Protease which processes procollagen C-propeptides, such as chordin, probiglycan and prolysyl oxidase. Required for the embryonic development. Predominant protease, which in the development, influences dorsal-ventral patterning and skeletogenesis (By similarity)
MCL	1	Red	24	TWSG1	9031.ENSGALP00000013669	Twisted gastrulation protein homolog 1; May be involved in dorsoventral axis formation. Seems to antagonize BMP signaling by forming ternary complexes with CHRD and BMPs, thereby preventing BMPs from binding to their receptors. In addition to the anti-BMP function, also has pro-BMP activity, partly mediated by cleavage and degradation of CHRD, which releases BMPs from ternary complexes. May be an…
MCL	1	Red	24	WNT3	9031.ENSGALP00000001613	Wingless-type mmtv integration site family, member 3; Protein Wnt; Ligand for members of the frizzled family of seven transmembrane receptors
MCL	1	Red	24	WNT3A	9031.ENSGALP00000030668	Wingless-type mmtv integration site family, member 3; Protein Wnt-3a; Ligand for members of the frizzled family of seven transmembrane receptors. Probable developmental protein. May be a signaling molecule which affects the development of discrete regions of tissues. Is likely to signal over only few cell diameters (By similarity). Isoform 1 regulates chick apical ectodermal ridge formation
MCL	1	Red	24	WNT6	9031.ENSGALP00000037444	Wingless-type mmtv integration site family, member 6; Protein Wnt; Ligand for members of the frizzled family of seven transmembrane receptors
MCL	2	Green	4	ACAN	9031.ENSGALP00000037775	Aggrecan core protein precursor; This proteoglycan is a major component of extracellular matrix of cartilagenous tissues. A major function of this protein is to resist compression in cartilage. It binds avidly to hyaluronic acid via an N-terminal globular region. May play a regulatory role in the matrix assembly of the cartilage
MCL	2	Green	4	COL1A1	9031.ENSGALP00000039595	Collagen alpha-1(i) chain; Type I collagen is a member of group I collagen (fibrillar forming collagen)
MCL	2	Green	4	TNC	9031.ENSGALP00000011509	Tenascin precursor; Extracellular matrix protein implicated in guidance of migrating neurons as well as axons during development, synaptic plasticity as well as neuronal regeneration. Ligand for integrins alpha-8/beta-1, alpha-9/beta-1, alpha-V/beta-3 and alpha-V/beta-6
MCL	2	Green	4	TNMD	9031.ENSGALP00000011015	Tenomodulin; Gallus gallus tenomodulin (TNMD), mRNA
MCL	3	Blue	3	MMP16	9031.ENSGALP00000025571	Matrix metalloproteinase-16 (membrane-inserted); Gallus gallus matrix metallopeptidase 16 (membrane-inserted) (MMP16), mRNA; Belongs to the peptidase M10A family
MCL	3	Blue	3	RECK	9031.ENSGALP00000020581	Reversion-inducing cysteine-rich protein with kazal motifs isoform x2; Functions together with ADGRA2 to enable brain endothelial cells to selectively respond to Wnt7 signals (WNT7A or WNT7B) (By similarity). Plays a key role in Wnt7-specific responses: required for central nervous system (CNS) angiogenesis and blood-brain barrier regulation (By similarity). Acts as a Wnt7-specific coactivator of…
MCL	3	Blue	3	TIMP2	9031.ENSGALP00000041954	Metalloproteinase inhibitor 2 precursor; Complexes with metalloproteinases (such as collagenases) and irreversibly inactivates them by binding to their catalytic zinc cofactor

## Sheet: (g) Local network clustering
		SUPPLEMENTARY FILE 4
Gallus gallus		Gallus gallus
	#term ID	term description	observed gene count	background gene count	strength	false discovery rate	matching proteins in your network (IDs)	matching proteins in your network (labels)
Cluster 1	CL:2311	TGF-beta signaling pathway, and positive regulation of pathway-restricted SMAD protein phosphorylation	14	62	2.16	8.32e-24	9031.ENSGALP00000002750,9031.ENSGALP00000004907,9031.ENSGALP00000012416,9031.ENSGALP00000013669,9031.ENSGALP00000014334,9031.ENSGALP00000015434,9031.ENSGALP00000019867,9031.ENSGALP00000020289,9031.ENSGALP00000023997,9031.ENSGALP00000026226,9031.ENSGALP00000031309,9031.ENSGALP00000036647,9031.ENSGALP00000038858,9031.ENSGALP00000041999	GDF5,NOG,BMP7,TWSG1,BMP2,FSTL5,BMPER,BMP4,FST,BMP5,TGFB2,INHBA,NBL1,SOSTDC1
	CL:2313	TGF-beta signaling pathway, and activin receptor signaling pathway	10	54	2.08	6.29e-16	9031.ENSGALP00000002750,9031.ENSGALP00000004907,9031.ENSGALP00000012416,9031.ENSGALP00000014334,9031.ENSGALP00000020289,9031.ENSGALP00000023997,9031.ENSGALP00000026226,9031.ENSGALP00000031309,9031.ENSGALP00000036647,9031.ENSGALP00000038858	GDF5,NOG,BMP7,BMP2,BMP4,FST,BMP5,TGFB2,INHBA,NBL1
	CL:2314	Positive regulation of pathway-restricted smad protein phosphorylation, and sequestering of bmp from receptor via bmp binding	9	32	2.26	1.34e-15	9031.ENSGALP00000002750,9031.ENSGALP00000004907,9031.ENSGALP00000012416,9031.ENSGALP00000014334,9031.ENSGALP00000020289,9031.ENSGALP00000023997,9031.ENSGALP00000026226,9031.ENSGALP00000036647,9031.ENSGALP00000038858	GDF5,NOG,BMP7,BMP2,BMP4,FST,BMP5,INHBA,NBL1
	CL:2316	BMP signaling pathway, and Noggin	6	20	2.29	6.02e-10	9031.ENSGALP00000002750,9031.ENSGALP00000004907,9031.ENSGALP00000012416,9031.ENSGALP00000014334,9031.ENSGALP00000020289,9031.ENSGALP00000026226	GDF5,NOG,BMP7,BMP2,BMP4,BMP5
	CL:2318	Activin types I and II receptor domain, and BMP receptor binding	5	14	2.36	2.25e-08	9031.ENSGALP00000002750,9031.ENSGALP00000012416,9031.ENSGALP00000014334,9031.ENSGALP00000020289,9031.ENSGALP00000026226	GDF5,BMP7,BMP2,BMP4,BMP5
	CL:2421	Mixed, incl. twisted gastrulation (tsg) protein, and negative regulation of determination of dorsal identity	4	7	2.57	4.54e-07	9031.ENSGALP00000013669,9031.ENSGALP00000015434,9031.ENSGALP00000019867,9031.ENSGALP00000041999	TWSG1,FSTL5,BMPER,SOSTDC1
	CL:2321	Mitral valve development, and bmp receptor binding	3	7	2.44	0.00011	9031.ENSGALP00000012416,9031.ENSGALP00000014334,9031.ENSGALP00000020289	BMP7,BMP2,BMP4
	CL:2016	Wnt, and Wnt-activated receptor activity	4	38	1.83	0.00013	9031.ENSGALP00000001613,9031.ENSGALP00000015022,9031.ENSGALP00000030668,9031.ENSGALP00000037444	WNT3,SFRP2,WNT3A,WNT6
	CL:2020	Found in wnt-1, and frizzled/smoothened family membrane region	3	15	2.11	0.00057	9031.ENSGALP00000001613,9031.ENSGALP00000030668,9031.ENSGALP00000037444	WNT3,WNT3A,WNT6
	CL:2022	Found in wnt-1, and frizzled-6	2	8	2.21	0.0148	9031.ENSGALP00000001613,9031.ENSGALP00000030668	WNT3,WNT3A
	CL:2358	Mixed, incl. activin receptor complex, and regulation of follicle-stimulating hormone secretion	2	10	2.11	0.0208	9031.ENSGALP00000023997,9031.ENSGALP00000036647	FST,INHBA
	CL:14461	Mixed, incl. sex determination, and dna hairpin binding	2	12	2.03	0.0275	9031.ENSGALP00000035064,9031.ENSGALP00000037718	COL2A1,SOX9
Cluster 2	CL:1629	ECM-receptor interaction, and extracellular matrix structural constituent	3	92	2.1	0.0031	9031.ENSGALP00000011015,9031.ENSGALP00000011509,9031.ENSGALP00000039595	TNMD,TNC,COL1A1
Cluster 3	CL:1871	Matrix metalloproteinases, and Activation of Matrix Metalloproteinases	3	14	3.04	3.80e-06	9031.ENSGALP00000020581,9031.ENSGALP00000025571,9031.ENSGALP00000041954	RECK,MMP16,TIMP2
	CL:1873	Mixed, incl. metalloenzyme inhibitor, and stromelysin-3	2	6	3.24	0.00081	9031.ENSGALP00000020581,9031.ENSGALP00000041954	RECK,TIMP2

[truncated: 2 more sheets: (d) MCL clustering, (d) Local network clustering]
