# Supplementary material for: Mammal comparative tendon biology: advances in regulatory mechanisms through a computational modeling
Source: Front Vet Sci. 2023 Apr 27;10:1175346. doi: 10.3389/fvets.2023.1175346 (PMC10174257; doi:10.3389/fvets.2023.1175346)
Supplement: Supplementary file 5 [file Data_Sheet_5.xls]

## Sheet: EMBRYO MCL clustering 
SUPPLEMENTARY FILE 5
#clustering method	cluster number	cluster color	gene count	protein name	protein identifier	protein description
MCL	1	Red	11	Aspn	10090.ENSMUSP00000021820	Asporin; Binds calcium and plays a role in osteoblast-driven collagen biomineralization activity (By similarity). Critical regulator of TGF-beta in articular cartilage and plays an essential role in cartilage homeostasis and osteoarthritis (OA) pathogenesis. Negatively regulates chondrogenesis in the articular cartilage by blocking the TGF-beta/receptor interaction on the cell surface and inhibit…
MCL	1	Red	11	Clip2	10090.ENSMUSP00000098212	CAP-Gly domain-containing linker protein 2; Seems to link microtubules to dendritic lamellar body (DLB), a membranous organelle predominantly present in bulbous dendritic appendages of neurons linked by dendrodendritic gap junctions. May operate in the control of brain-specific organelle translocations (By similarity)
MCL	1	Red	11	Col11a1	10090.ENSMUSP00000089793	Collagen alpha-1(XI) chain; May play an important role in fibrillogenesis by controlling lateral growth of collagen II fibrils; Belongs to the fibrillar collagen family
MCL	1	Red	11	Col1a1	10090.ENSMUSP00000001547	Collagen alpha-1(I) chain; Type I collagen is a member of group I collagen (fibrillar forming collagen); Belongs to the fibrillar collagen family
MCL	1	Red	23	Col5a1	10090.ENSMUSP00000028280	Collagen type v/xi/xxiv/xxvii, alpha; Collagen alpha-1(V) chain; Type V collagen is a member of group I collagen (fibrillar forming collagen). It is a minor connective tissue component of nearly ubiquitous distribution. Type V collagen binds to DNA, heparan sulfate, thrombospondin, heparin, and insulin (By similarity). Transcriptionally activated by CEBPZ, which recognizes a CCAAT-like motif, CAA…
MCL	1	Red	11	Cyr61	10090.ENSMUSP00000029846	Insulin-like growth factor-binding protein 10; Protein CYR61; Promotes cell proliferation, chemotaxis, angiogenesis and cell adhesion. Appears to play a role in wound healing by up- regulating, in skin fibroblasts, the expression of a number of genes involved in angiogenesis, inflammation and matrix remodeling including VEGA-A, VEGA-C, MMP1, MMP3, TIMP1, uPA, PAI-1 and integrins alpha-3 and alpha…
MCL	1	Red	11	Eln	10090.ENSMUSP00000015138	Elastin; Major structural protein of tissues such as aorta and nuchal ligament, which must expand rapidly and recover completely. Molecular determinant of the late arterial morphogenesis, stabilizing arterial structure by regulating proliferation and organization of vascular smooth muscle
MCL	1	Red	11	Mkx	10090.ENSMUSP00000078718	Homeobox protein Mohawk; May act as a morphogenetic regulator of cell adhesion. Participates in the early events that lead to differentiation
MCL	1	Red	11	Nid2	10090.ENSMUSP00000022340	Nidogen (entactin); Nidogen-2; Cell adhesion glycoprotein. Might be involved in osteoblast differentiation. It probably has a role in cell- extracellular matrix interactions
MCL	1	Red	11	Postn	10090.ENSMUSP00000072773	Periostin, osteoblast specific factor; Periostin; Induces cell attachment and spreading and plays a role in cell adhesion. Enhances incorporation of BMP1 in the fibronectin matrix of connective tissues, and subsequent proteolytic activation of lysyl oxidase LOX
MCL	1	Red	11	Thbs4	10090.ENSMUSP00000022213	Thrombospondin-4; Adhesive glycoprotein that mediates cell-to-cell and cell-to-matrix interactions and is involved in various processes including cellular proliferation, migration, adhesion and attachment, inflammatory response to CNS injury, regulation of vascular inflammation and adaptive responses of the heart to pressure overload and in myocardial function and remodeling. Binds to structural …
MCL	1	Red	11	Tnc	10090.ENSMUSP00000102995	Tenascin; Extracellular matrix protein implicated in guidance of migrating neurons as well as axons during development, synaptic plasticity as well as neuronal regeneration. Promotes neurite outgrowth when provided to neurons in culture. May play a role in supporting the growth of epithelial tumors. Ligand for integrins ITGA8:ITGB1, ITGA9:ITGB1, ITGAV:ITGB3 and ITGAV:ITGB6. In tumors, stimulates …
MCL	2	Brown	6	Cxcl12	10090.ENSMUSP00000072800	Stromal cell-derived factor 1; Chemoattractant active on T-lymphocytes, monocytes, but not neutrophils. Activates the C-X-C chemokine receptor CXCR4 to induce a rapid and transient rise in the level of intracellular calcium ions and chemotaxis. Also binds to atypical chemokine receptor ACKR3, which activates the beta-arrestin pathway and acts as a scavenger receptor for SDF-1. Acts as a positive …
MCL	2	Brown	6	Fgf10	10090.ENSMUSP00000022246	Fibroblast growth factor 10; Plays an important role in the regulation of embryonic development, cell proliferation and cell differentiation. Required for normal branching morphogenesis. May play a role in wound healing; Belongs to the heparin-binding growth factors family
MCL	2	Brown	6	Fgf4	10090.ENSMUSP00000056752	Fibroblast growth factor 4; Plays an important role in the regulation of embryonic development, cell proliferation, and cell differentiation. Is essential for survival of the postimplantation mouse embryo. Required for normal limb and cardiac valve development during embryogenesis; Belongs to the heparin-binding growth factors family
MCL	2	Brown	6	Fgf6	10090.ENSMUSP00000000187	Fibroblast growth factor 6; Plays an important role in the regulation of cell proliferation, cell differentiation, angiogenesis and myogenesis, and is required for normal muscle regeneration; Belongs to the heparin-binding growth factors family
MCL	2	Brown	6	Igf1	10090.ENSMUSP00000056668	Insulin-like growth factor I; The insulin-like growth factors, isolated from plasma, are structurally and functionally related to insulin but have a much higher growth-promoting activity. May be a physiological regulator of [1-14C]-2-deoxy-D-glucose (2DG) transport and glycogen synthesis in osteoblasts. Stimulates glucose transport in bone-derived osteoblastic (PyMS) cells and is effective at muc…
MCL	2	Brown	6	Mapk1	10090.ENSMUSP00000065983	Mitogen-activated protein kinase 1; Serine/threonine kinase which acts as an essential component of the MAP kinase signal transduction pathway. MAPK1/ERK2 and MAPK3/ERK1 are the 2 MAPKs which play an important role in the MAPK/ERK cascade. They participate also in a signaling cascade initiated by activated KIT and KITLG/SCF. Depending on the cellular context, the MAPK/ERK cascade mediates diverse…
MCL	3	Dark Golden Rod	5	Chst5	10090.ENSMUSP00000034430	Carbohydrate sulfotransferase 5; Sulfotransferase that utilizes 3'-phospho-5'-adenylyl sulfate (PAPS) as sulfonate donor to catalyze the transfer of sulfate to position 6 of non-reducing N-acetylglucosamine (GlcNAc) residues of keratan. Mediates sulfation of keratan in cornea. Keratan sulfate plays a central role in maintaining corneal transparency. Acts on the non-reducing terminal GlcNAc of sho…
MCL	3	Dark Golden Rod	5	Fmod	10090.ENSMUSP00000035489	Fibromodulin; Affects the rate of fibrils formation. May have a primary role in collagen fibrillogenesis
MCL	3	Dark Golden Rod	5	Kera	10090.ENSMUSP00000100923	Keratocan; May be important in developing and maintaining corneal transparency and for the structure of the stromal matrix; Belongs to the small leucine-rich proteoglycan (SLRP) family. SLRP class II subfamily
MCL	3	Dark Golden Rod	5	Prg4	10090.ENSMUSP00000128943	Proteoglycan 4 (megakaryocyte stimulating factor, articular superficial zone protein); Proteoglycan 4; Plays a role in boundary lubrication within articulating joints. Prevents protein deposition onto cartilage from synovial fluid by controlling adhesion-dependent synovial growth and inhibiting the adhesion of synovial cells to the cartilage surface
MCL	3	Dark Golden Rod	5	Tnmd	10090.ENSMUSP00000033602	Tenomodulin; May be an angiogenesis inhibitor; Belongs to the chondromodulin-1 family
MCL	4	Yellow	3	Aqp1	10090.ENSMUSP00000004774	Aquaporin-1; Forms a water-specific channel that provides the plasma membranes of red cells and kidney proximal tubules with high permeability to water, thereby permitting water to move in the direction of an osmotic gradient
MCL	4	Yellow	3	Eya1	10090.ENSMUSP00000079493	Eyes absent homolog 1; Functions both as protein phosphatase and as transcriptional coactivator for SIX1, and probably also for SIX2, SIX4 and SIX5. Tyrosine phosphatase that dephosphorylates 'Tyr-142' of histone H2AX (H2AXY142ph) and promotes efficient DNA repair via the recruitment of DNA repair complexes containing MDC1. 'Tyr-142' phosphorylation of histone H2AX plays a central role in DNA rep…
MCL	4	Yellow	3	Six2	10090.ENSMUSP00000125871	Homeobox protein SIX2; Transcription factor that plays an important role in the development of several organs, including kidney, skull and stomach. During kidney development, maintains cap mesenchyme multipotent nephron progenitor cells in an undifferentiated state by opposing the inductive signals emanating from the ureteric bud and cooperates with WNT9B to promote renewing progenitor cells prol…
MCL	5	Green	2	Dio2	10090.ENSMUSP00000081013	Deiodinase, iodothyronine, type ii; Type II iodothyronine deiodinase; Responsible for the deiodination of T4 (3,5,3',5'- tetraiodothyronine) into T3 (3,5,3'-triiodothyronine). Essential for providing the brain with appropriate levels of T3 during the critical period of development
MCL	5	Green	2	Myf5	10090.ENSMUSP00000000445	Myogenic factor 5; Acts as a transcriptional activator that promotes transcription of muscle-specific target genes and plays a role in muscle differentiation. Together with MYOG and MYOD1, co-occupies muscle-specific gene promoter core region during myogenesis. Induces fibroblasts to differentiate into myoblasts. Probable sequence specific DNA-binding protein
MCL	6	Light Green	2	Myod1	10090.ENSMUSP00000072330	Myoblast determination protein 1; Acts as a transcriptional activator that promotes transcription of muscle-specific target genes and plays a role in muscle differentiation. Together with MYF5 and MYOG, co-occupies muscle-specific gene promoter core region during myogenesis. Induces fibroblasts to differentiate into myoblasts. Interacts with and is inhibited by the twist protein. This interaction…
MCL	6	Light Green	2	Smad3	10090.ENSMUSP00000034973	Mothers against decapentaplegic homolog 3; Receptor-regulated SMAD (R-SMAD) that is an intracellular signal transducer and transcriptional modulator activated by TGF-beta (transforming growth factor) and activin type 1 receptor kinases. Binds the TRE element in the promoter region of many genes that are regulated by TGF-beta and, on formation of the SMAD3/SMAD4 complex, activates transcription. A…
MCL	7	Lime Green	2	Sox5	10090.ENSMUSP00000047567	Transcription factor SOX-5; Binds specifically to the DNA sequence 5'-AACAAT-3'. Activates transcription of COL2A1 and AGC1 in vitro
MCL	7	Lime Green	2	Sox6	10090.ENSMUSP00000072583	Transcription factor sox5/6/13 (sox group d); Transcription factor SOX-6; Transcriptional activator. Binds specifically to the DNA sequence 5'-AACAAT-3'. Plays a key role in several developmental processes, including neurogenesis and skeleton formation
MCL	8	Cyan	2	Hoxc10	10090.ENSMUSP00000001699	Homeobox protein Hox-C10; Sequence-specific transcription factor which is part of a developmental regulatory system that provides cells with specific positional identities on the anterior-posterior axis
MCL	8	Cyan	2	Tbx4	10090.ENSMUSP00000103680	T-box transcription factor TBX4; Involved in the transcriptional regulation of genes required for mesoderm differentiation. Probably plays a role in limb pattern formation
MCL	9	Dark Cyan	2	Scube2	10090.ENSMUSP00000007423	Signal peptide, CUB and EGF-like domain-containing protein 2; Lipid-binding protein required for SHH long-range signaling by binding to the dually lipid-modified SHH (ShhNp) and by promoting ShhNp mobilization, solubilization and release from the cell membrane. Acts by enhancing the proteolytic processing (shedding) of the lipid- modified N- and C- terminal of ShhNp at the cell surface. Synergize…
MCL	9	Dark Cyan	2	Smoc2	10090.ENSMUSP00000024660	SPARC-related modular calcium-binding protein 2; Can stimulate endothelial cell proliferation, migration, as well as angiogenesis (By similarity). Promotes matrix assembly and cell adhesiveness
MCL	10	Blue	2	Ldb2	10090.ENSMUSP00000067737	LIM domain-binding protein 2; Binds to the LIM domain of a wide variety of LIM domain- containing transcription factors; Belongs to the LDB family
MCL	10	Blue	2	Pitx1	10090.ENSMUSP00000021968	Paired-like homeodomain transcription factor 1; Pituitary homeobox 1; Sequence-specific transcription factor that binds gene promoters and activates their transcription. May play a role in the development of anterior structures, and in particular, the brain and facies and in specifying the identity or structure of hindlimb. Can independently activate and synergize with PIT-1 on pituitary-specific…
MCL	11	Purple	2	Lamp1	10090.ENSMUSP00000033824	Lysosome-associated membrane glycoprotein 1; Presents carbohydrate ligands to selectins. Also implicated in tumor cell metastasis
MCL	11	Purple	2	Syt7	10090.ENSMUSP00000127973	Synaptotagmin-7; Ca(2+) sensor involved in Ca(2+)-dependent exocytosis of secretory and synaptic vesicles through Ca(2+) and phospholipid binding to the C2 domain. Ca(2+) induces binding of the C2-domains to phospholipid membranes and to assembled SNARE-complexes; both actions contribute to triggering exocytosis. SYT7 binds Ca(2+) with high affinity and slow kinetics compared to other synaptotagm…
MCL	12	Pink	1	Scx	10090.ENSMUSP00000043668	Basic helix-loop-helix transcription factor scleraxis; Plays an early essential role in mesoderm formation, as well as a later role in formation of somite-derived chondrogenic lineages

## Sheet: EMBRYO Local network clustering
SUPPLEMENTARY FILE 5
	#term ID	term description	observed gene count	background gene count	strength	false discovery rate	matching proteins in your network (IDs)	matching proteins in your network (labels)
Cluster 1	CL:13973	Extracellular matrix organization, and CSPG repeat	9	193	1.92	3.24e-11	10090.ENSMUSP00000001547,10090.ENSMUSP00000015138,10090.ENSMUSP00000021820,10090.ENSMUSP00000022213,10090.ENSMUSP00000022340,10090.ENSMUSP00000072773,10090.ENSMUSP00000089793,10090.ENSMUSP00000102995	Col1a1,Col5a1, Eln,Aspn,Thbs4,Nid2,Postn,Col11a1,Tnc
	CL:13974	Extracellular matrix organization	6	175	1.84	3.05e-07	10090.ENSMUSP00000001547,10090.ENSMUSP00000015138,10090.ENSMUSP00000022340,10090.ENSMUSP00000072773,10090.ENSMUSP00000089793,10090.ENSMUSP00000102995	Col1a1,Eln,Nid2,Postn,Col11a1,Tnc
	CL:14268	Fibrillar collagen, C-terminal, and Procollagen C-endopeptidase enhancer, NTR domain	3	18	2.52	0.00020	10090.ENSMUSP00000001547,10090.ENSMUSP00000072773,10090.ENSMUSP00000089793	Col1a1,Postn,Col11a1
	CL:13975	Mixed, incl. ecm-receptor interaction, and matrix metalloproteinases	3	121	1.7	0.0192	10090.ENSMUSP00000015138,10090.ENSMUSP00000022340,10090.ENSMUSP00000102995	Eln,Nid2,Tnc
	CL:14271	Fibrillar collagen, C-terminal, and Peptidase M12B, ADAM-TS2	2	13	2.49	0.0192	10090.ENSMUSP00000001547,10090.ENSMUSP00000089793	Col1a1,Col11a1
	CL:14323	Mixed, incl. cartilage oligomeric matrix protein, and matrilin, coiled-coil domain superfamily	2	18	2.35	0.0260	10090.ENSMUSP00000021820,10090.ENSMUSP00000022213	Aspn,Thbs4
Cluster 2	no significant enrichment detected by STRING local clustering
Cluster 3	CL:28278	Keratan sulfate degradation, and keratan sulfate biosynthetic process	3	10	3.12	7.78e-06	10090.ENSMUSP00000034430,10090.ENSMUSP00000035489,10090.ENSMUSP00000100923	Chst5,Fmod,Kera
Cluster 4	CL:15144	Mixed, incl. eya domain, and metanephric renal vesicle morphogenesis	2	14	3.02	0.0072	10090.ENSMUSP00000079493,10090.ENSMUSP00000125871	Eya1,Six2
Cluster 5	no significant enrichment detected by STRING local clustering
Cluster 6	no significant enrichment detected by STRING local clustering
Cluster 7	no significant enrichment detected by STRING local clustering
Cluster 8	no significant enrichment detected by STRING local clustering
Cluster 9	no significant enrichment detected by STRING local clustering
Cluster 10	no significant enrichment detected by STRING local clustering
Cluster 11	no significant enrichment detected by STRING local clustering

## Sheet: PREPUBERTAL MCL clustering
SUPPLEMENTARY FILE 5
#clustering method	cluster number	cluster color	gene count	protein name	protein identifier	protein description
MCL	1	Red	23	Aspn	10090.ENSMUSP00000021820	Asporin; Binds calcium and plays a role in osteoblast-driven collagen biomineralization activity (By similarity). Critical regulator of TGF-beta in articular cartilage and plays an essential role in cartilage homeostasis and osteoarthritis (OA) pathogenesis. Negatively regulates chondrogenesis in the articular cartilage by blocking the TGF-beta/receptor interaction on the cell surface and inhibit…
MCL	1	Red	23	Bgn	10090.ENSMUSP00000033741	Biglycan; May be involved in collagen fiber assembly; Belongs to the small leucine-rich proteoglycan (SLRP) family. SLRP class I subfamily
MCL	1	Red	23	Clec3b	10090.ENSMUSP00000026890	C-type lectin domain family 3, member b; Tetranectin binds to plasminogen and to isolated kringle 4. May be involved in the packaging of molecules destined for exocytosis (By similarity)
MCL	1	Red	23	Col1a1	10090.ENSMUSP00000001547	Collagen alpha-1(I) chain; Type I collagen is a member of group I collagen (fibrillar forming collagen); Belongs to the fibrillar collagen family
MCL	1	Red	23	Col2a1	10090.ENSMUSP00000023123	Collagen alpha-1(II) chain; Type II collagen is specific for cartilaginous tissues. It is essential for the normal embryonic development of the skeleton, for linear growth and for the ability of cartilage to resist compressive forces
MCL	1	Red	23	Col3a1	10090.ENSMUSP00000085192	Collagen alpha-1(III) chain; Collagen type III occurs in most soft connective tissues along with type I collagen. Involved in regulation of cortical development. Is the major ligand of ADGRG1 in the developing brain and binding to ADGRG1 inhibits neuronal migration and activates the RhoA pathway by coupling ADGRG1 to GNA13 and possibly GNA12
MCL	1	Red	23	Col5a1	10090.ENSMUSP00000028280	Collagen type v/xi/xxiv/xxvii, alpha; Collagen alpha-1(V) chain; Type V collagen is a member of group I collagen (fibrillar forming collagen). It is a minor connective tissue component of nearly ubiquitous distribution. Type V collagen binds to DNA, heparan sulfate, thrombospondin, heparin, and insulin (By similarity). Transcriptionally activated by CEBPZ, which recognizes a CCAAT-like motif, CAA…
MCL	1	Red	23	Dcn	10090.ENSMUSP00000100924	Decorin; May affect the rate of fibrils formation; Belongs to the small leucine-rich proteoglycan (SLRP) family. SLRP class I subfamily
MCL	1	Red	23	Eln	10090.ENSMUSP00000015138	Elastin; Major structural protein of tissues such as aorta and nuchal ligament, which must expand rapidly and recover completely. Molecular determinant of the late arterial morphogenesis, stabilizing arterial structure by regulating proliferation and organization of vascular smooth muscle
MCL	1	Red	23	Fmod	10090.ENSMUSP00000035489	Fibromodulin; Affects the rate of fibrils formation. May have a primary role in collagen fibrillogenesis
MCL	1	Red	23	Fstl1	10090.ENSMUSP00000110411	Follistatin-related protein 1; May modulate the action of some growth factors on cell proliferation and differentiation. Binds heparin (By similarity)
MCL	1	Red	23	Lox	10090.ENSMUSP00000129247	Protein-lysine 6-oxidase; Responsible for the post-translational oxidative deamination of peptidyl lysine residues in precursors to fibrous collagen and elastin. Regulator of Ras expression. May play a role in tumor suppression. Plays a role in the aortic wall architecture
MCL	1	Red	23	Lum	10090.ENSMUSP00000040877	Lumican; Belongs to the small leucine-rich proteoglycan (SLRP) family. SLRP class II subfamily
MCL	1	Red	23	Mkx	10090.ENSMUSP00000078718	Homeobox protein Mohawk; May act as a morphogenetic regulator of cell adhesion. Participates in the early events that lead to differentiation
MCL	1	Red	23	Postn	10090.ENSMUSP00000072773	Periostin, osteoblast specific factor; Periostin; Induces cell attachment and spreading and plays a role in cell adhesion. Enhances incorporation of BMP1 in the fibronectin matrix of connective tissues, and subsequent proteolytic activation of lysyl oxidase LOX
MCL	1	Red	23	Prg4	10090.ENSMUSP00000128943	Proteoglycan 4 (megakaryocyte stimulating factor, articular superficial zone protein); Proteoglycan 4; Plays a role in boundary lubrication within articulating joints. Prevents protein deposition onto cartilage from synovial fluid by controlling adhesion-dependent synovial growth and inhibiting the adhesion of synovial cells to the cartilage surface
MCL	1	Red	23	Rcn3	10090.ENSMUSP00000019683	Reticulocalbin-3; Reticulocalbin 3, EF-hand calcium binding domain
MCL	1	Red	23	Scx	10090.ENSMUSP00000043668	Basic helix-loop-helix transcription factor scleraxis; Plays an early essential role in mesoderm formation, as well as a later role in formation of somite-derived chondrogenic lineages
MCL	1	Red	23	Sox9	10090.ENSMUSP00000000579	Transcription factor sox9 (sox group e); Transcription factor SOX-9; Transcriptional regulator. Plays a role in chondrocyte differentiation, as part of a complex with ZNF219. Important for normal skeletal development (By similarity)
MCL	1	Red	23	Tgfb2	10090.ENSMUSP00000043849	Transforming growth factor beta-2; TGF-beta 2 has suppressive effects on interleukin-2 dependent T-cell growth; Belongs to the TGF-beta family
MCL	1	Red	23	Thbs2	10090.ENSMUSP00000128308	Thrombospondin 2/3/4/5; Thrombospondin-2; Adhesive glycoprotein that mediates cell-to-cell and cell-to-matrix interactions. Ligand for CD36 mediating antiangiogenic properties
MCL	1	Red	23	Thbs4	10090.ENSMUSP00000022213	Thrombospondin-4; Adhesive glycoprotein that mediates cell-to-cell and cell-to-matrix interactions and is involved in various processes including cellular proliferation, migration, adhesion and attachment, inflammatory response to CNS injury, regulation of vascular inflammation and adaptive responses of the heart to pressure overload and in myocardial function and remodeling. Binds to structural …
MCL	1	Red	23	Tnmd	10090.ENSMUSP00000033602	Tenomodulin; May be an angiogenesis inhibitor; Belongs to the chondromodulin-1 family
MCL	2	Yellow	4	Ngf	10090.ENSMUSP00000102538	Beta-nerve growth factor; Nerve growth factor is important for the development and maintenance of the sympathetic and sensory nervous systems. Extracellular ligand for the NTRK1 and NGFR receptors, activates cellular signaling cascades through those receptor tyrosine kinase to regulate neuronal proliferation, differentiation and survival. Inhibits metalloproteinase dependent proteolysis of platel…
MCL	2	Yellow	4	Ngfr	10090.ENSMUSP00000000122	Nerve growth factor receptor (tnfr superfamily, member 16); Low affinity neurotrophin receptor which can bind to mature NGF, BDNF, NTF3, and NTF4 . Forms a heterodimeric receptor with SORCS2 that binds the precursor forms of NGF (proNGF), BDNF (proBDNF) and NTF3 (proNT3) with high affinity, and has much lower affinity for mature NGF and BDNF Plays an important role in differentiation and survival…
MCL	2	Yellow	4	Pik3r1	10090.ENSMUSP00000056774	Phosphatidylinositol 3-kinase regulatory subunit alpha; Binds to activated (phosphorylated) protein-Tyr kinases, through its SH2 domain, and acts as an adapter, mediating the association of the p110 catalytic unit to the plasma membrane. Necessary for the insulin-stimulated increase in glucose uptake and glycogen synthesis in insulin-sensitive tissues. Plays an important role in signaling in resp…
MCL	2	Yellow	4	Ptpn11	10090.ENSMUSP00000098333	Tyrosine-protein phosphatase non-receptor type 11; Acts downstream of various receptor and cytoplasmic protein tyrosine kinases to participate in the signal transduction from the cell surface to the nucleus. Positively regulates MAPK signal transduction pathway. Dephosphorylates GAB1, ARHGAP35 and EGFR. Dephosphorylates ROCK2 at 'Tyr-722' resulting in stimulatation of its RhoA binding activity. D…
MCL	3	Lime Green	4	Gli1	10090.ENSMUSP00000026474	Zinc finger protein GLI1; Acts as a transcriptional activator. Binds to the DNA consensus sequence 5'-GACCACCCA-3'. May regulate the transcription of specific genes during normal development. May play a role in craniofacial development and digital development, as well as development of the central nervous system and gastrointestinal tract. Mediates SHH signaling. Plays a role in cell proliferatio…
MCL	3	Lime Green	4	Gpc3	10090.ENSMUSP00000064131	Glypican-3; Cell surface proteoglycan that bears heparan sulfate. Inhibits the dipeptidyl peptidase activity of DPP4. May be involved in the suppression/modulation of growth in the predominantly mesodermal tissues and organs. May play a role in the modulation of IGF2 interactions with its receptor and thereby modulate its function. May regulate growth and tumor predisposition (By similarity); Bel…
MCL	3	Lime Green	4	Ihh	10090.ENSMUSP00000128056	Indian hedgehog protein; Intercellular signal essential for a variety of patterning events during development. Binds to the patched (PTC) receptor, which functions in association with smoothened (SMO), to activate the transcription of target genes. Implicated in endochondral ossification: may regulate the balance between growth and ossification of the developing bones. Induces the expression of p…
MCL	3	Lime Green	4	Smo	10090.ENSMUSP00000001812	Smoothened, frizzled class receptor; Smoothened homolog; G protein-coupled receptor that probably associates with the patched protein (PTCH) to transduce the hedgehog's proteins signal. Binding of sonic hedgehog (SHH) to its receptor patched is thought to prevent normal inhibition by patched of smoothened (SMO) (By similarity). Required for the accumulation of KIF7, GLI2 and GLI3 in the cilia. In…
MCL	4	Green	4	Bmp2	10090.ENSMUSP00000028836	Bone morphogenetic protein 2; Induces cartilage and bone formation. Stimulates the differentiation of myoblasts into osteoblasts via the EIF2AK3- EIF2A- ATF4 pathway. BMP2 activation of EIF2AK3 stimulates phosphorylation of EIF2A which leads to increased expression of ATF4 which plays a central role in osteoblast differentiation. In addition stimulates TMEM119, which upregulates the expression of…
MCL	4	Green	4	Hdac4	10090.ENSMUSP00000095249	Histone deacetylase 4/5; Histone deacetylase 4; Responsible for the deacetylation of lysine residues on the N-terminal part of the core histones (H2A, H2B, H3 and H4). Histone deacetylation gives a tag for epigenetic repression and plays an important role in transcriptional regulation, cell cycle progression and developmental events. Histone deacetylases act via the formation of large multiprotei…
MCL	4	Green	4	Runx2	10090.ENSMUSP00000109202	Runt-related transcription factor 2; Transcription factor involved in osteoblastic differentiation and skeletal morphogenesis. Essential for the maturation of osteoblasts and both intramembranous and endochondral ossification. CBF binds to the core site, 5'- PYGPYGGT-3', of a number of enhancers and promoters, including murine leukemia virus, polyomavirus enhancer, T-cell receptor enhancers, oste…
MCL	4	Green	4	Smad9	10090.ENSMUSP00000029371	Mothers against decapentaplegic homolog 9; Transcriptional modulator activated by BMP (bone morphogenetic proteins) type 1 receptor kinase. SMAD9 is a receptor-regulated SMAD (R-SMAD). Has been shown to be activated by activin type I receptor-like kinases (ALK-2, ALK-3, ALK-6) which stimulate heteromerization between SMAD9 and SMAD4. May play a role in osteoblast differentiation and maturation; B…
MCL	5	Blue	2	Itgb1	10090.ENSMUSP00000087457	Integrin beta 1 (fibronectin receptor beta); Integrin beta-1; Integrins alpha-1/beta-1, alpha-2/beta-1, alpha-10/beta- 1 and alpha-11/beta-1 are receptors for collagen. Integrins alpha- 1/beta-1 and alpha-2/beta-2 recognize the proline-hydroxylated sequence G-F-P-G-E-R in collagen. Integrins alpha-2/beta-1, alpha- 3/beta-1, alpha-4/beta-1, alpha-5/beta-1, alpha-8/beta-1, alpha- 10/beta-1, alpha-1…
MCL	5	Blue	2	Tnc	10090.ENSMUSP00000102995	Tenascin; Extracellular matrix protein implicated in guidance of migrating neurons as well as axons during development, synaptic plasticity as well as neuronal regeneration. Promotes neurite outgrowth when provided to neurons in culture. May play a role in supporting the growth of epithelial tumors. Ligand for integrins ITGA8:ITGB1, ITGA9:ITGB1, ITGAV:ITGB3 and ITGAV:ITGB6. In tumors, stimulates …
MCL	6	Purple	2	Egr1	10090.ENSMUSP00000069616	Early growth response protein 1; Transcriptional regulator. Recognizes and binds to the DNA sequence 5'-GCG(T/G)GGGCG-3'(EGR-site) in the promoter region of target genes. Binds double-stranded target DNA, irrespective of the cytosine methylation status (By similarity). Regulates the transcription of numerous target genes, and thereby plays an important role in regulating the response to growth fa…
MCL	6	Purple	2	Mapk1	10090.ENSMUSP00000065983	Mitogen-activated protein kinase 1; Serine/threonine kinase which acts as an essential component of the MAP kinase signal transduction pathway. MAPK1/ERK2 and MAPK3/ERK1 are the 2 MAPKs which play an important role in the MAPK/ERK cascade. They participate also in a signaling cascade initiated by activated KIT and KITLG/SCF. Depending on the cellular context, the MAPK/ERK cascade mediates diverse…

## Sheet: PREPUBERTAL Local network clust
SUPPLEMENTARY FILE 5
	#term ID	term description	observed gene count	background gene count	strength	false discovery rate	matching proteins in your network (IDs)	matching proteins in your network (labels)
Cluster 1	CL:13973	Extracellular matrix organization, and CSPG repeat	10	193	1.7	1.74e-11	10090.ENSMUSP00000001547,10090.ENSMUSP00000015138,10090.ENSMUSP00000021820,10090.ENSMUSP00000022213,10090.ENSMUSP00000023123,10090.ENSMUSP00000028280,10090.ENSMUSP00000072773,10090.ENSMUSP00000085192,10090.ENSMUSP00000100924,10090.ENSMUSP00000129247	Col1a1,Eln,Aspn,Thbs4,Col2a1,Col5a1,Postn,Col3a1,Dcn,Lox
	CL:13974	Extracellular matrix organization	8	175	1.64	2.05e-08	10090.ENSMUSP00000001547,10090.ENSMUSP00000015138,10090.ENSMUSP00000023123,10090.ENSMUSP00000028280,10090.ENSMUSP00000072773,10090.ENSMUSP00000085192,10090.ENSMUSP00000100924,10090.ENSMUSP00000129247	Col1a1,Eln,Col2a1,Col5a1,Postn,Col3a1,Dcn,Lox
	CL:14268	Fibrillar collagen, C-terminal, and Procollagen C-endopeptidase enhancer, NTR domain	5	18	2.43	4.16e-08	10090.ENSMUSP00000001547,10090.ENSMUSP00000023123,10090.ENSMUSP00000028280,10090.ENSMUSP00000072773,10090.ENSMUSP00000085192	Col1a1,Col2a1,Col5a1,Postn,Col3a1
	CL:14271	Fibrillar collagen, C-terminal, and Peptidase M12B, ADAM-TS2	4	13	2.47	2.06e-06	10090.ENSMUSP00000001547,10090.ENSMUSP00000023123,10090.ENSMUSP00000028280,10090.ENSMUSP00000085192	Col1a1,Col2a1,Col5a1,Col3a1
	CL:15178	Tendon formation, and iroquois-class homeodomain protein	3	5	2.76	3.83e-05	10090.ENSMUSP00000033602,10090.ENSMUSP00000043668,10090.ENSMUSP00000078718	Tnmd,Scx,Mkx
	CL:14273	Banded collagen fibril, and peptidase m12b, adam-ts2	3	7	2.61	7.18e-05	10090.ENSMUSP00000001547,10090.ENSMUSP00000028280,10090.ENSMUSP00000085192	Col1a1,Col5a1,Col3a1
	CL:14123	Matrix metalloproteinases, and Elastic fibre formation	3	47	1.79	0.0101	10090.ENSMUSP00000015138,10090.ENSMUSP00000100924,10090.ENSMUSP00000129247	Eln,Dcn,Lox
	CL:28281	Keratan sulfate degradation	2	5	2.58	0.0106	10090.ENSMUSP00000035489,10090.ENSMUSP00000040877	Fmod,Lum
	CL:14192	Lysyl oxidase, and Fibulin-5	2	6	2.5	0.0128	10090.ENSMUSP00000015138,10090.ENSMUSP00000129247	Eln,Lox
Cluster 2	CL:11898	Mixed, incl. igf1r signaling cascade, and ret signaling	3	121	2.26	4.79e-06	10090.ENSMUSP00000000122,10090.ENSMUSP00000056774,10090.ENSMUSP00000098333,10090.ENSMUSP00000102538	Ngfr,Pik3r1,Ngf
	CL:12098	Nerve growth factor signaling pathway, and tyrosine-protein kinase, neurotrophic receptor	2	10	3.04	0.0026	10090.ENSMUSP00000000122,10090.ENSMUSP00000102538	Ngfr,Ngf
	CL:11905	RET signaling, and phosphatidylinositol 3-kinase complex, class IB	2	26	2.63	0.0091	10090.ENSMUSP00000056774,10090.ENSMUSP00000098333	Pik3r1,Ptpn11
Cluster 3	CL:16102	Hedgehog signaling pathway, and Limbin/Ellis-van Creveld protein	2	22	2.7	0.0331	10090.ENSMUSP00000026474,10090.ENSMUSP00000128056	Gli1,Ihh
Cluster 4	CL:15211	Regulation of skeletal muscle fiber development, and mads mef2-like	2	12	2.96	0.0094	10090.ENSMUSP00000095249,10090.ENSMUSP00000109202	Hdac4,Runx2
	CL:15564	Domain B in dwarfin family proteins, and BMP receptor complex	2	11	3.0	0.0094	10090.ENSMUSP00000028836,10090.ENSMUSP00000029371	Bmp2,Smad9
Cluster 5	CL:13977	Protein complex involved in cell adhesion, and laminin interactions	2	66	2.52	0.0456	10090.ENSMUSP00000087457,10090.ENSMUSP00000102995	Itgb1,Tnc
Cluster 6	no significant enrichment detected by STRING local clustering
