# Supplementary material for: Mammal comparative tendon biology: advances in regulatory mechanisms through a computational modeling
Source: Front Vet Sci. 2023 Apr 27;10:1175346. doi: 10.3389/fvets.2023.1175346 (PMC10174257; doi:10.3389/fvets.2023.1175346)
Supplement: Supplementary file 6 [file Data_Sheet_6.xls]

## Sheet: (m)_embryo HUB definition
SUPPLEMENTARY FILE 6
AverageShortestPathLength	BetweennessCentrality	ClosenessCentrality	ClusteringCoefficient	Eccentricity	EdgeCount	Indegree	IsSingleNode	name	NeighborhoodConnectivity	Outdegree	PartnerOfMultiEdgedNodePairs	selected	SelfLoops	shared name	Stress
1.02	2.19782e+16	0.9803921568627451	0.001397624039133473	2	55	6	false	Scx	1.27778e+16	49	1	false	0	Scx	7294
1.92308e+16	0.0	0.52	0.16666666666666666	2	6	0	false	Smad3	15.5	6	2	false	0	Smad3	0
1.94118e+16	0.017241379310344827	0.5151515151515151	0.15	2	5	2	false	Fgf4	13.4	3	0	false	0	Fgf4	112
0.0	0.0	0.0	0.08333333333333333	0	4	4	false	Col1a1	3.5	0	0	false	0	Col1a1	0
1.0	0.02752571082879613	1.0	0.3333333333333333	1	4	3	false	Mkx	2.06667e+16	1	1	false	0	Mkx	91
1.92593e+16	0.0	0.5192307692307693	0.08333333333333333	2	4	0	false	Myod1+Myf5	15.75	4	0	false	0	Myod1+Myf5	0
1.9434e+16	0.0	0.5145631067961165	0.16666666666666666	2	3	0	false	Myf5	2.03333e+16	3	0	false	0	Myf5	0
0.0	0.0	0.0	0.5	0	2	2	false	Eln	29.5	0	0	false	0	Eln	0
0.0	0.0	0.0	0.0	0	2	2	false	Fgf6	3.5	0	0	false	0	Fgf6	0
1.0	0.008166969147005446	1.0	0.0	1	2	1	false	Mapk1	4.0	1	0	false	0	Mapk1	54
1.0	0.0	1.0	0.0	1	2	0	false	Pitx1	1.0	2	0	false	0	Pitx1	0
0.0	0.0	0.0	0.0	0	1	1	false	Adgrb3	54.0	0	0	false	0	Adgrb3	0
0.0	0.0	0.0	0.0	0	1	1	false	Adgrg2	54.0	0	0	false	0	Adgrg2	0
0.0	0.0	0.0	0.0	0	1	1	false	Aqp1	54.0	0	0	false	0	Aqp1	0
0.0	0.0	0.0	0.0	0	1	1	false	Aspn	54.0	0	0	false	0	Aspn	0
0.0	0.0	0.0	0.0	0	1	1	false	C1qtnf3	54.0	0	0	false	0	C1qtnf3	0
0.0	0.0	0.0	0.0	0	1	1	false	Ccbe1	54.0	0	0	false	0	Ccbe1	0
0.0	0.0	0.0	0.0	0	1	1	false	Ccdc85a	54.0	0	0	false	0	Ccdc85a	0
0.0	0.0	0.0	0.0	0	1	1	false	Ccdc88a	54.0	0	0	false	0	Ccdc88a	0
0.0	0.0	0.0	0.0	0	1	1	false	Chst5	54.0	0	0	false	0	Chst5	0
0.0	0.0	0.0	0.0	0	1	1	false	Clip2	54.0	0	0	false	0	Clip2	0
0.0	0.0	0.0	0.0	0	1	1	false	Col11	54.0	0	0	false	0	Col11	0
0.0	0.0	0.0	0.0	0	1	1	false	Col22	54.0	0	0	false	0	Col22	0
0.0	0.0	0.0	0.0	0	1	1	false	Col5	1.0	0	0	false	0	Col5	0
0.0	0.0	0.0	0.0	0	1	1	false	Cxcl12	54.0	0	0	false	0	Cxcl12	0
0.0	0.0	0.0	0.0	0	1	1	false	Cyr61	54.0	0	0	false	0	Cyr61	0
0.0	0.0	0.0	0.0	0	1	1	false	Dio2	54.0	0	0	false	0	Dio2	0
0.0	0.0	0.0	0.0	0	1	1	false	Dock4	54.0	0	0	false	0	Dock4	0
0.0	0.0	0.0	0.0	0	1	1	false	Enpp2	54.0	0	0	false	0	Enpp2	0
0.0	0.0	0.0	0.0	0	1	1	false	Epha3	54.0	0	0	false	0	Epha3	0
1.0	0.0	1.0	0.0	1	1	0	false	Erg1	1.0	1	0	false	0	Erg1	0
0.0	0.0	0.0	0.0	0	1	1	false	Eya1	54.0	0	0	false	0	Eya1	0
0.0	0.0	0.0	0.0	0	1	1	false	Fat3	54.0	0	0	false	0	Fat3	0
0.0	0.0	0.0	0.0	0	1	1	false	Fgf10	54.0	0	0	false	0	Fgf10	0
0.0	0.0	0.0	0.0	0	1	1	false	Fibin	54.0	0	0	false	0	Fibin	0
0.0	0.0	0.0	0.0	0	1	1	false	Fmod	54.0	0	0	false	0	Fmod	0
0.0	0.0	0.0	0.0	0	1	1	false	Hoxc10	2.0	0	0	false	0	Hoxc10	0
0.0	0.0	0.0	0.0	0	1	1	false	Htra3	54.0	0	0	false	0	Htra3	0
0.0	0.0	0.0	0.0	0	1	1	false	Igf1	54.0	0	0	false	0	Igf1	0
0.0	0.0	0.0	0.0	0	1	1	false	Kera	54.0	0	0	false	0	Kera	0
0.0	0.0	0.0	0.0	0	1	1	false	Ldb2	54.0	0	0	false	0	Ldb2	0
0.0	0.0	0.0	0.0	0	1	1	false	Lingo2	54.0	0	0	false	0	Lingo2	0
0.0	0.0	0.0	0.0	0	1	1	false	Mtcl1	54.0	0	0	false	0	Mtcl1	0
0.0	0.0	0.0	0.0	0	1	1	false	Naalad2	54.0	0	0	false	0	Naalad2	0
0.0	0.0	0.0	0.0	0	1	1	false	Nid2	54.0	0	0	false	0	Nid2	0
0.0	0.0	0.0	0.0	0	1	1	false	Olfml2b	54.0	0	0	false	0	Olfml2b	0
0.0	0.0	0.0	0.0	0	1	1	false	Periostin	54.0	0	0	false	0	Periostin	0
0.0	0.0	0.0	0.0	0	1	1	false	Plch1	54.0	0	0	false	0	Plch1	0
0.0	0.0	0.0	0.0	0	1	1	false	Prg4	54.0	0	0	false	0	Prg4	0
0.0	0.0	0.0	0.0	0	1	1	false	Rflnb	54.0	0	0	false	0	Rflnb	0
0.0	0.0	0.0	0.0	0	1	1	false	Scube2	54.0	0	0	false	0	Scube2	0
0.0	0.0	0.0	0.0	0	1	1	false	Six2	54.0	0	0	false	0	Six2	0
0.0	0.0	0.0	0.0	0	1	1	false	Smoc2	54.0	0	0	false	0	Smoc2	0
2.0	0.0	0.5	0.0	3	1	0	false	Sox5+Sox6	54.0	1	0	false	0	Sox5+Sox6	0
0.0	0.0	0.0	0.0	0	1	1	false	Ssc5d	54.0	0	0	false	0	Ssc5d	0
0.0	0.0	0.0	0.0	0	1	1	false	St8sia1	54.0	0	0	false	0	St8sia1	0
0.0	0.0	0.0	0.0	0	1	1	false	Sulf1	54.0	0	0	false	0	Sulf1	0
0.0	0.0	0.0	0.0	0	1	1	false	Syt7	54.0	0	0	false	0	Syt7	0
0.0	0.0	0.0	0.0	0	1	1	false	Tbx4	2.0	0	0	false	0	Tbx4	0
0.0	0.0	0.0	0.0	0	1	1	false	Thbs4	54.0	0	0	false	0	Thbs4	0
0.0	0.0	0.0	0.0	0	1	1	false	Tmem44	54.0	0	0	false	0	Tmem44	0
0.0	0.0	0.0	0.0	0	1	1	false	Tnc	4.0	0	0	false	0	Tnc	0
0.0	0.0	0.0	0.0	0	1	1	false	Tnmd	54.0	0	0	false	0	Tnmd	0
0.0	0.0	0.0	0.0	0	1	1	false	Zfp185	54.0	0	0	false	0	Zfp185	0
				avg	2.21875
				sta dev	6.78109
				sum	8.99984

## Sheet: (m)_prebubertal HUB definition
SUPPLEMENTARY FILE 6
AverageShortestPathLength	BetweennessCentrality	ClosenessCentrality	ClusteringCoefficient	Eccentricity	EdgeCount	Indegree	IsSingleNode	name	NeighborhoodConnectivity	Outdegree	PartnerOfMultiEdgedNodePairs	selected	SelfLoops	shared name	Stress
0.0	0.0	0.0	0.017857142857142856	0	12	12	false	Scx	5.25	0	2	false	0	Scx	0
1.0	0.0	1.0	0.0	1	11	0	false	Tgfb2	4.5	11	3	false	0	Tgfb2	0
1.0	0.0	1.0	0.0	1	10	0	false	Smo	2.0	10	3	false	0	Smo	0
1.25	0.0	0.8	0.041666666666666664	2	10	0	false	Shp2	4.77778e+15	10	1	false	0	Shp2	0
0.0	0.0	0.0	0.017857142857142856	0	9	9	false	Col1a1	5375	0	1	false	0	Col1a1	0
0.0	0.0	0.0	0.06666666666666667	0	7	7	false	Bgn	6.16667e+15	0	1	false	0	Bgn	0
1.0	0.017045454545454544	1.0	0.09523809523809523	1	7	1	false	Ngf	5.42857e+15	6	0	false	0	Ngf	18
1.0	0.0	1.0	0.0	1	6	0	false	Egr1	5.33333e+15	6	0	false	0	Egr1	0
0.0	0.0	0.0	0.03333333333333333	0	6	6	false	Tnmd	5.33333e+15	0	0	false	0	Tnmd	0
1.0	1.0	1.0	0.0	1	5	1	false	Bmp2+Smad8ca	1.0	4	0	false	0	Bmp2+Smad8ca	20
1.0	0.0	1.0	0.0	1	4	0	false	Ihh	3.0	4	0	false	0	Ihh	0
1.0	0.0	1.0	0.0	1	4	0	false	Integrin2b1	5.25	4	0	false	0	Integrin2b1	0
1.0	0.0	1.0	0.0	1	4	0	false	Pi3k	5.5	4	0	false	0	Pi3k	0
1.57143e+16	0.0	0.6363636363636364	0.08333333333333333	3	4	0	false	Rcn3	6.5	4	0	false	0	Rcn3	0
1.25	0.036931818181818184	0.8	0.08333333333333333	2	4	1	false	Mkx	4.25	3	0	false	0	Mkx	39
0.0	0.0	0.0	0.0	0	4	4	false	Fmod	5.0	0	0	false	0	Fmod	0
1.0	0.032196969696969696	1.0	0.16666666666666666	1	3	2	false	Dcn	5.66667e+15	1	0	false	0	Dcn	34
1.0	0.0	1.0	0.0	1	3	0	false	Hdac4	6.0	3	0	false	0	Hdac4	0
0.0	0.0	0.0	0.0	0	3	3	false	Col2	6.0	0	1	false	0	Col2	0
0.0	0.0	0.0	0.0	0	3	3	false	Col3	5.66667e+15	0	0	false	0	Col3	0
0.0	0.0	0.0	0.0	0	3	3	false	Tnc	6.0	0	1	false	0	Tnc	0
0.0	0.0	0.0	0.0	0	2	2	false	Eln	6.0	0	1	false	0	Eln	0
0.0	0.0	0.0	0.0	0	2	2	false	Gli1	6.0	0	0	false	0	Gli1	0
0.0	0.0	0.0	0.0	0	2	2	false	Lox	4.0	0	0	false	0	Lox	0
1.0	0.0	1.0	0.0	1	2	0	false	Mapk1	5.0	2	0	false	0	Mapk1	0
0.0	0.0	0.0	0.0	0	2	2	false	Thbs2	4.0	0	0	false	0	Thbs2	0
0.0	0.0	0.0	0.0	0	2	2	false	Thbs4	7.5	0	0	false	0	Thbs4	0
0.0	0.0	0.0	0.0	0	1	1	false	Aspn	8.0	0	0	false	0	Aspn	0
1.8	0.0	0.5555555555555556	0.0	2	1	0	false	Smad8ca	5.0	1	0	false	0	Smad8ca	0
0.0	0.0	0.0	0.0	0	1	1	false	Clec3b	5.0	0	0	false	0	Clec3b	0
0.0	0.0	0.0	0.0	0	1	1	false	Col5	6.0	0	0	false	0	Col5	0
0.0	0.0	0.0	0.0	0	1	1	false	Fstl1	5.0	0	0	false	0	Fstl1	0
0.0	0.0	0.0	0.0	0	1	1	false	Gpc3	8.0	0	0	false	0	Gpc3	0
0.0	0.0	0.0	0.0	0	1	1	false	Lum	8.0	0	0	false	0	Lum	0
0.0	0.0	0.0	0.0	0	1	1	false	Ngfr	9.0	0	0	false	0	Ngfr	0
0.0	0.0	0.0	0.0	0	1	1	false	Periostin	5.0	0	0	false	0	Periostin	0
0.0	0.0	0.0	0.0	0	1	1	false	Prg4	7.0	0	0	false	0	Prg4	0
0.0	0.0	0.0	0.0	0	1	1	false	Rnasea4	5.0	0	0	false	0	Rnasea4	0
0.0	0.0	0.0	0.0	0	1	1	false	Runx2	8.0	0	0	false	0	Runx2	0
0.0	0.0	0.0	0.0	0	1	1	false	Sox9	9.0	0	0	false	0	Sox9	0
				avg	3.675
				sta dev	3.11644
				sum	6.79144
