# Supplementary material for: Mammal comparative tendon biology: advances in regulatory mechanisms through a computational modeling
Source: Front Vet Sci. 2023 Apr 27;10:1175346. doi: 10.3389/fvets.2023.1175346 (PMC10174257; doi:10.3389/fvets.2023.1175346)
Supplement: Supplementary file 9 [file Data_Sheet_9.xls]

## Sheet: mKEGG TendonNET
SUPPLEMENTARY FILE 9
#term ID	term description	observed gene count	background gene count	strength	false discovery rate	matching proteins in your network (IDs)	matching proteins in your network (labels)
mmu05205	Proteoglycans in cancer	11	199	1.13	3.48e-07	10090.ENSMUSP00000001547	10090.ENSMUSP00000001812	10090.ENSMUSP00000040877	10090.ENSMUSP00000043849	10090.ENSMUSP00000056668	10090.ENSMUSP00000056774	10090.ENSMUSP00000064131	10090.ENSMUSP00000065983	10090.ENSMUSP00000098333	10090.ENSMUSP00000100924	10090.ENSMUSP00000128056	Col1a1	Smo	Lum	Tgfb2	Igf1	Pik3r1	Gpc3	Mapk1	Ptpn11	Dcn	Ihh
mmu04151	PI3K-Akt signaling pathway	13	355	0.95	5.92e-07	10090.ENSMUSP00000000122	10090.ENSMUSP00000000187	10090.ENSMUSP00000001547	10090.ENSMUSP00000022213	10090.ENSMUSP00000022246	10090.ENSMUSP00000023123	10090.ENSMUSP00000056668	10090.ENSMUSP00000056752	10090.ENSMUSP00000056774	10090.ENSMUSP00000065983	10090.ENSMUSP00000102538	10090.ENSMUSP00000102995	10090.ENSMUSP00000128308	Ngfr	Fgf6	Col1a1	Thbs4	Fgf10	Col2a1	Igf1	Fgf4	Pik3r1	Mapk1	Ngf	Tnc	Thbs2
mmu04015	Rap1 signaling pathway	10	208	1.07	2.47e-06	10090.ENSMUSP00000000122	10090.ENSMUSP00000000187	10090.ENSMUSP00000000299	10090.ENSMUSP00000022246	10090.ENSMUSP00000047387	10090.ENSMUSP00000056668	10090.ENSMUSP00000056752	10090.ENSMUSP00000056774	10090.ENSMUSP00000065983	10090.ENSMUSP00000102538	Ngfr	Fgf6	Itgb2	Fgf10	Dock4	Igf1	Fgf4	Pik3r1	Mapk1	Ngf
mmu04350	TGF-beta signaling pathway	7	95	1.25	1.75e-05	10090.ENSMUSP00000028836	10090.ENSMUSP00000029371	10090.ENSMUSP00000034973	10090.ENSMUSP00000035489	10090.ENSMUSP00000043849	10090.ENSMUSP00000065983	10090.ENSMUSP00000100924	Bmp2	Smad9	Smad3	Fmod	Tgfb2	Mapk1	Dcn
mmu04933	AGE-RAGE signaling pathway in diabetic complications	7	101	1.23	2.07e-05	10090.ENSMUSP00000001547	10090.ENSMUSP00000034973	10090.ENSMUSP00000043849	10090.ENSMUSP00000056774	10090.ENSMUSP00000065983	10090.ENSMUSP00000069616	10090.ENSMUSP00000085192	Col1a1	Smad3	Tgfb2	Pik3r1	Mapk1	Egr1	Col3a1
mmu04014	Ras signaling pathway	9	224	0.99	2.65e-05	10090.ENSMUSP00000000122	10090.ENSMUSP00000000187	10090.ENSMUSP00000022246	10090.ENSMUSP00000056668	10090.ENSMUSP00000056752	10090.ENSMUSP00000056774	10090.ENSMUSP00000065983	10090.ENSMUSP00000098333	10090.ENSMUSP00000102538	Ngfr	Fgf6	Fgf10	Igf1	Fgf4	Pik3r1	Mapk1	Ptpn11	Ngf
mmu05218	Melanoma	6	71	1.31	3.18e-05	10090.ENSMUSP00000000187	10090.ENSMUSP00000022246	10090.ENSMUSP00000056668	10090.ENSMUSP00000056752	10090.ENSMUSP00000056774	10090.ENSMUSP00000065983	Fgf6	Fgf10	Igf1	Fgf4	Pik3r1	Mapk1
mmu04510	Focal adhesion	8	196	1.0	7.38e-05	10090.ENSMUSP00000001547	10090.ENSMUSP00000022213	10090.ENSMUSP00000023123	10090.ENSMUSP00000056668	10090.ENSMUSP00000056774	10090.ENSMUSP00000065983	10090.ENSMUSP00000102995	10090.ENSMUSP00000128308	Col1a1	Thbs4	Col2a1	Igf1	Pik3r1	Mapk1	Tnc	Thbs2
mmu05200	Pathways in cancer	12	528	0.74	7.38e-05	10090.ENSMUSP00000000187	10090.ENSMUSP00000001812	10090.ENSMUSP00000022246	10090.ENSMUSP00000026474	10090.ENSMUSP00000028836	10090.ENSMUSP00000034973	10090.ENSMUSP00000043849	10090.ENSMUSP00000056668	10090.ENSMUSP00000056752	10090.ENSMUSP00000056774	10090.ENSMUSP00000065983	10090.ENSMUSP00000072800	Fgf6	Smo	Fgf10	Gli1	Bmp2	Smad3	Tgfb2	Igf1	Fgf4	Pik3r1	Mapk1	Cxcl12
mmu05226	Gastric cancer	7	147	1.06	0.00010	10090.ENSMUSP00000000187	10090.ENSMUSP00000022246	10090.ENSMUSP00000034973	10090.ENSMUSP00000043849	10090.ENSMUSP00000056752	10090.ENSMUSP00000056774	10090.ENSMUSP00000065983	Fgf6	Fgf10	Smad3	Tgfb2	Fgf4	Pik3r1	Mapk1
mmu05220	Chronic myeloid leukemia	5	74	1.21	0.00052	10090.ENSMUSP00000034973	10090.ENSMUSP00000043849	10090.ENSMUSP00000056774	10090.ENSMUSP00000065983	10090.ENSMUSP00000098333	Smad3	Tgfb2	Pik3r1	Mapk1	Ptpn11
mmu04550	Signaling pathways regulating pluripotency of stem cells	6	137	1.03	0.00071	10090.ENSMUSP00000000445	10090.ENSMUSP00000029371	10090.ENSMUSP00000034973	10090.ENSMUSP00000056668	10090.ENSMUSP00000056774	10090.ENSMUSP00000065983	Myf5	Smad9	Smad3	Igf1	Pik3r1	Mapk1
mmu04010	MAPK signaling pathway	8	289	0.83	0.00073	10090.ENSMUSP00000000122	10090.ENSMUSP00000000187	10090.ENSMUSP00000022246	10090.ENSMUSP00000043849	10090.ENSMUSP00000056668	10090.ENSMUSP00000056752	10090.ENSMUSP00000065983	10090.ENSMUSP00000102538	Ngfr	Fgf6	Fgf10	Tgfb2	Igf1	Fgf4	Mapk1	Ngf
mmu04810	Regulation of actin cytoskeleton	7	212	0.9	0.00075	10090.ENSMUSP00000000187	10090.ENSMUSP00000000299	10090.ENSMUSP00000022246	10090.ENSMUSP00000056752	10090.ENSMUSP00000056774	10090.ENSMUSP00000065983	10090.ENSMUSP00000072800	Fgf6	Itgb2	Fgf10	Fgf4	Pik3r1	Mapk1	Cxcl12
mmu04512	ECM-receptor interaction	5	87	1.14	0.00078	10090.ENSMUSP00000001547	10090.ENSMUSP00000022213	10090.ENSMUSP00000023123	10090.ENSMUSP00000102995	10090.ENSMUSP00000128308	Col1a1	Thbs4	Col2a1	Tnc	Thbs2
mmu05224	Breast cancer	6	145	1.0	0.00078	10090.ENSMUSP00000000187	10090.ENSMUSP00000022246	10090.ENSMUSP00000056668	10090.ENSMUSP00000056752	10090.ENSMUSP00000056774	10090.ENSMUSP00000065983	Fgf6	Fgf10	Igf1	Fgf4	Pik3r1	Mapk1
mmu05144	Malaria	4	53	1.26	0.0016	10090.ENSMUSP00000000299	10090.ENSMUSP00000022213	10090.ENSMUSP00000043849	10090.ENSMUSP00000128308	Itgb2	Thbs4	Tgfb2	Thbs2
mmu05146	Amoebiasis	5	105	1.06	0.0016	10090.ENSMUSP00000000299	10090.ENSMUSP00000001547	10090.ENSMUSP00000043849	10090.ENSMUSP00000056774	10090.ENSMUSP00000085192	Itgb2	Col1a1	Tgfb2	Pik3r1	Col3a1
mmu04360	Axon guidance	6	176	0.92	0.0018	10090.ENSMUSP00000001812	10090.ENSMUSP00000056774	10090.ENSMUSP00000065983	10090.ENSMUSP00000066554	10090.ENSMUSP00000072800	10090.ENSMUSP00000098333	Smo	Pik3r1	Mapk1	Epha3	Cxcl12	Ptpn11
mmu04722	Neurotrophin signaling pathway	5	116	1.02	0.0023	10090.ENSMUSP00000000122	10090.ENSMUSP00000056774	10090.ENSMUSP00000065983	10090.ENSMUSP00000098333	10090.ENSMUSP00000102538	Ngfr	Pik3r1	Mapk1	Ptpn11	Ngf
mmu05211	Renal cell carcinoma	4	66	1.17	0.0030	10090.ENSMUSP00000043849	10090.ENSMUSP00000056774	10090.ENSMUSP00000065983	10090.ENSMUSP00000098333	Tgfb2	Pik3r1	Mapk1	Ptpn11
mmu04068	FoxO signaling pathway	5	130	0.97	0.0035	10090.ENSMUSP00000034973	10090.ENSMUSP00000043849	10090.ENSMUSP00000056668	10090.ENSMUSP00000056774	10090.ENSMUSP00000065983	Smad3	Tgfb2	Igf1	Pik3r1	Mapk1
mmu05212	Pancreatic cancer	4	74	1.12	0.0042	10090.ENSMUSP00000034973	10090.ENSMUSP00000043849	10090.ENSMUSP00000056774	10090.ENSMUSP00000065983	Smad3	Tgfb2	Pik3r1	Mapk1
mmu05166	Human T-cell leukemia virus 1 infection	6	231	0.8	0.0059	10090.ENSMUSP00000000299	10090.ENSMUSP00000034973	10090.ENSMUSP00000043849	10090.ENSMUSP00000056774	10090.ENSMUSP00000065983	10090.ENSMUSP00000069616	Itgb2	Smad3	Tgfb2	Pik3r1	Mapk1	Egr1
mmu05165	Human papillomavirus infection	7	342	0.7	0.0072	10090.ENSMUSP00000001547	10090.ENSMUSP00000022213	10090.ENSMUSP00000023123	10090.ENSMUSP00000056774	10090.ENSMUSP00000065983	10090.ENSMUSP00000102995	10090.ENSMUSP00000128308	Col1a1	Thbs4	Col2a1	Pik3r1	Mapk1	Tnc	Thbs2
mmu05206	MicroRNAs in cancer	5	158	0.88	0.0072	10090.ENSMUSP00000043849	10090.ENSMUSP00000056774	10090.ENSMUSP00000065983	10090.ENSMUSP00000095249	10090.ENSMUSP00000102995	Tgfb2	Pik3r1	Mapk1	Hdac4	Tnc
mmu05210	Colorectal cancer	4	88	1.04	0.0072	10090.ENSMUSP00000034973	10090.ENSMUSP00000043849	10090.ENSMUSP00000056774	10090.ENSMUSP00000065983	Smad3	Tgfb2	Pik3r1	Mapk1
mmu04960	Aldosterone-regulated sodium reabsorption	3	38	1.28	0.0073	10090.ENSMUSP00000056668	10090.ENSMUSP00000056774	10090.ENSMUSP00000065983	Igf1	Pik3r1	Mapk1
mmu04340	Hedgehog signaling pathway	3	49	1.17	0.0142	10090.ENSMUSP00000001812	10090.ENSMUSP00000026474	10090.ENSMUSP00000128056	Smo	Gli1	Ihh
mmu04650	Natural killer cell mediated cytotoxicity	4	113	0.93	0.0149	10090.ENSMUSP00000000299	10090.ENSMUSP00000056774	10090.ENSMUSP00000065983	10090.ENSMUSP00000098333	Itgb2	Pik3r1	Mapk1	Ptpn11
mmu04670	Leukocyte transendothelial migration	4	113	0.93	0.0149	10090.ENSMUSP00000000299	10090.ENSMUSP00000056774	10090.ENSMUSP00000072800	10090.ENSMUSP00000098333	Itgb2	Pik3r1	Cxcl12	Ptpn11
mmu04611	Platelet activation	4	120	0.91	0.0173	10090.ENSMUSP00000001547	10090.ENSMUSP00000056774	10090.ENSMUSP00000065983	10090.ENSMUSP00000085192	Col1a1	Pik3r1	Mapk1	Col3a1
mmu04926	Relaxin signaling pathway	4	127	0.88	0.0205	10090.ENSMUSP00000001547	10090.ENSMUSP00000056774	10090.ENSMUSP00000065983	10090.ENSMUSP00000085192	Col1a1	Pik3r1	Mapk1	Col3a1
mmu04371	Apelin signaling pathway	4	133	0.86	0.0235	10090.ENSMUSP00000034973	10090.ENSMUSP00000065983	10090.ENSMUSP00000069616	10090.ENSMUSP00000095249	Smad3	Mapk1	Egr1	Hdac4
mmu05217	Basal cell carcinoma	3	63	1.06	0.0235	10090.ENSMUSP00000001812	10090.ENSMUSP00000026474	10090.ENSMUSP00000028836	Smo	Gli1	Bmp2
mmu05140	Leishmaniasis	3	67	1.04	0.0270	10090.ENSMUSP00000000299	10090.ENSMUSP00000043849	10090.ENSMUSP00000065983	Itgb2	Tgfb2	Mapk1
mmu05214	Glioma	3	70	1.02	0.0297	10090.ENSMUSP00000056668	10090.ENSMUSP00000056774	10090.ENSMUSP00000065983	Igf1	Pik3r1	Mapk1
mmu04390	Hippo signaling pathway	4	156	0.79	0.0367	10090.ENSMUSP00000000299	10090.ENSMUSP00000028836	10090.ENSMUSP00000034973	10090.ENSMUSP00000043849	Itgb2	Bmp2	Smad3	Tgfb2
mmu01521	EGFR tyrosine kinase inhibitor resistance	3	78	0.97	0.0377	10090.ENSMUSP00000056668	10090.ENSMUSP00000056774	10090.ENSMUSP00000065983	Igf1	Pik3r1	Mapk1
mmu05161	Hepatitis B	4	161	0.78	0.0389	10090.ENSMUSP00000034973	10090.ENSMUSP00000043849	10090.ENSMUSP00000056774	10090.ENSMUSP00000065983	Smad3	Tgfb2	Pik3r1	Mapk1
mmu04218	Cellular senescence	4	167	0.76	0.0431	10090.ENSMUSP00000034973	10090.ENSMUSP00000043849	10090.ENSMUSP00000056774	10090.ENSMUSP00000065983	Smad3	Tgfb2	Pik3r1	Mapk1
mmu05225	Hepatocellular carcinoma	4	168	0.76	0.0431	10090.ENSMUSP00000034973	10090.ENSMUSP00000043849	10090.ENSMUSP00000056774	10090.ENSMUSP00000065983	Smad3	Tgfb2	Pik3r1	Mapk1
mmu05235	PD-L1 expression and PD-1 checkpoint pathway in cancer	3	86	0.93	0.0446	10090.ENSMUSP00000056774	10090.ENSMUSP00000065983	10090.ENSMUSP00000098333	Pik3r1	Mapk1	Ptpn11
mmu05323	Rheumatoid arthritis	3	86	0.93	0.0446	10090.ENSMUSP00000000299	10090.ENSMUSP00000043849	10090.ENSMUSP00000072800	Itgb2	Tgfb2	Cxcl12
mmu04060	Cytokine-cytokine receptor interaction	5	279	0.64	0.0459	10090.ENSMUSP00000000122	10090.ENSMUSP00000028836	10090.ENSMUSP00000043849	10090.ENSMUSP00000072800	10090.ENSMUSP00000102538	Ngfr	Bmp2	Tgfb2	Cxcl12	Ngf
mmu01522	Endocrine resistance	3	91	0.9	0.0476	10090.ENSMUSP00000056668	10090.ENSMUSP00000056774	10090.ENSMUSP00000065983	Igf1	Pik3r1	Mapk1

## Sheet: mKEGG brite hierarchy
SUPPLEMENTARY FILE 9
#term ID	term description	PHYSIOLOGICAL (P) /DISEASE (D)	BRITE MACRO CATEGORY OF PHYSIOLOGICAL PATHS			TOTAL PHYSIOLOGICAL PATH COUNT FOR EACH BRITE MACRO CATEGORY	PHYSIOLOGICAL PATH NUMBER COLLECTED
mmu04151	PI3K-Akt signaling pathway	P	GROWTH, DIFFERENTIATION AND SURVIVAL			GROWTH, DIFFERENTIATION AND SURVIVAL	12
mmu04015	Rap1 signaling pathway	P	GROWTH, DIFFERENTIATION AND SURVIVAL			MORPHOGENESIS AND CELL MOTILITY	5
mmu04350	TGF-beta signaling pathway	P	GROWTH, DIFFERENTIATION AND SURVIVAL			NERVOUS SYSTEM	2
mmu04014	Ras signaling pathway	P	GROWTH, DIFFERENTIATION AND SURVIVAL			ENDOCRINE SYSTEM	2
mmu04510	Focal adhesion	P	MORPHOGENESIS AND CELL MOTILITY
mmu04550	Signaling pathways regulating pluripotency of stem cells	P	GROWTH, DIFFERENTIATION AND SURVIVAL
mmu04010	MAPK signaling pathway	P	GROWTH, DIFFERENTIATION AND SURVIVAL
mmu04810	Regulation of actin cytoskeleton	P	MORPHOGENESIS AND CELL MOTILITY
mmu04512	ECM-receptor interaction	P	MORPHOGENESIS AND CELL MOTILITY
mmu04360	Axon guidance	P	NERVOUS SYSTEM
mmu04722	Neurotrophin signaling pathway	P	NERVOUS SYSTEM
mmu04068	FoxO signaling pathway	P	GROWTH, DIFFERENTIATION AND SURVIVAL
mmu04960	Aldosterone-regulated sodium reabsorption	P	ENDOCRINE SYSTEM
mmu04340	Hedgehog signaling pathway	P	GROWTH, DIFFERENTIATION AND SURVIVAL
mmu04670	Leukocyte transendothelial migration	P	MORPHOGENESIS AND CELL MOTILITY
mmu04926	Relaxin signaling pathway	P	ENDOCRINE SYSTEM
mmu04371	Apelin signaling pathway	P	GROWTH, DIFFERENTIATION AND SURVIVAL
mmu04390	Hippo signaling pathway	P	GROWTH, DIFFERENTIATION AND SURVIVAL
mmu01521	EGFR tyrosine kinase inhibitor resistance	P	GROWTH, DIFFERENTIATION AND SURVIVAL
mmu04218	Cellular senescence	P	MORPHOGENESIS AND CELL MOTILITY
mmu04060	Cytokine-cytokine receptor interaction	P	GROWTH, DIFFERENTIATION AND SURVIVAL
mmu01522	Endocrine resistance	D	-
mmu05205	Proteoglycans in cancer	D	-
mmu04933	AGE-RAGE signaling pathway in diabetic complications	D	-
mmu05218	Melanoma	D	-
mmu05200	Pathways in cancer	D	-
mmu05226	Gastric cancer	D	-
mmu05220	Chronic myeloid leukemia	D	-
mmu05224	Breast cancer	D	-
mmu05144	Malaria	D	-
mmu05146	Amoebiasis	D	-
mmu05211	Renal cell carcinoma	D	-
mmu05212	Pancreatic cancer	D	-
mmu05166	Human T-cell leukemia virus 1 infection	D	-
mmu05165	Human papillomavirus infection	D	-
mmu05206	MicroRNAs in cancer	D	-
mmu05210	Colorectal cancer	D	-
mmu04650	Natural killer cell mediated cytotoxicity	D	-
mmu04611	Platelet activation	D	-
mmu05217	Basal cell carcinoma	D	-
mmu05140	Leishmaniasis	D	-
mmu05214	Glioma	D	-
mmu05161	Hepatitis B	D	-
mmu05225	Hepatocellular carcinoma	D	-
mmu05235	PD-L1 expression and PD-1 checkpoint pathway in cancer	D	-
mmu05323	Rheumatoid arthritis	D	-

## Sheet: rKEGG TendonNET
SUPPLEMENTARY FILE 9
#term ID	term description	observed gene count	background gene count	strength	false discovery rate	matching proteins in your network (IDs)	matching proteins in your network (labels)
rno04350	TGF-beta signaling pathway	6	92	1.81	1.71e-07	10116.ENSRNOP00000004382,10116.ENSRNOP00000006070,10116.ENSRNOP00000016704,10116.ENSRNOP00000025079,10116.ENSRNOP00000028051,10116.ENSRNOP00000037011	Fmod,Dcn,Smad5,Smad1,Tgfb1,Bmpr2
rno04512	ECM-receptor interaction	5	78	1.8	3.01e-06	10116.ENSRNOP00000002938,10116.ENSRNOP00000005311,10116.ENSRNOP00000016044,10116.ENSRNOP00000062358,10116.ENSRNOP00000066422	Ibsp,Col1a1,Col2a1,Spp1,Tnc
rno04151	PI3K-Akt signaling pathway	6	325	1.26	8.14e-05	10116.ENSRNOP00000002938,10116.ENSRNOP00000005311,10116.ENSRNOP00000010680,10116.ENSRNOP00000016044,10116.ENSRNOP00000062358,10116.ENSRNOP00000066422	Ibsp,Col1a1,Prkaa2,Col2a1,Spp1,Tnc
rno04510	Focal adhesion	5	186	1.42	9.70e-05	10116.ENSRNOP00000002938,10116.ENSRNOP00000005311,10116.ENSRNOP00000016044,10116.ENSRNOP00000062358,10116.ENSRNOP00000066422	Ibsp,Col1a1,Col2a1,Spp1,Tnc
rno05165	Human papillomavirus infection	5	327	1.18	0.0011	10116.ENSRNOP00000002938,10116.ENSRNOP00000005311,10116.ENSRNOP00000016044,10116.ENSRNOP00000062358,10116.ENSRNOP00000066422	Ibsp,Col1a1,Col2a1,Spp1,Tnc
rno04933	AGE-RAGE signaling pathway in diabetic complications	3	93	1.5	0.0067	10116.ENSRNOP00000005311,10116.ENSRNOP00000026303,10116.ENSRNOP00000028051	Col1a1,Egr1,Tgfb1
rno04371	Apelin signaling pathway	3	127	1.37	0.0140	10116.ENSRNOP00000010680,10116.ENSRNOP00000026303,10116.ENSRNOP00000062358	Prkaa2,Egr1,Spp1
rno04550	Signaling pathways regulating pluripotency of stem cells	3	131	1.36	0.0140	10116.ENSRNOP00000016704,10116.ENSRNOP00000025079,10116.ENSRNOP00000037011	Smad5,Smad1,Bmpr2
rno04390	Hippo signaling pathway	3	151	1.29	0.0179	10116.ENSRNOP00000025079,10116.ENSRNOP00000028051,10116.ENSRNOP00000037011	Smad1,Tgfb1,Bmpr2
rno05205	Proteoglycans in cancer	3	187	1.2	0.0297	10116.ENSRNOP00000005311,10116.ENSRNOP00000006070,10116.ENSRNOP00000028051	Col1a1,Dcn,Tgfb1

## Sheet: rKEGG brite hierarchy
SUPPLEMENTARY FILE 9
#term ID	term description	PHYSIOLOGICAL (P) /DISEASE (D)	BRITE MACRO CATEGORY OF PHYSIOLOGICAL PATHS		TOTAL PHYSIOLOGICAL PATH COUNT FOR EACH BRITE MACRO CATEGORY	PHYSIOLOGICAL PATH NUMBER COLLECTED
rno04350	TGF-beta signaling pathway	P	GROWTH, DIFFERENTIATION AND SURVIVAL		GROWTH, DIFFERENTIATION AND SURVIVAL	5
rno04512	ECM-receptor interaction	P	MORPHOGENESIS AND CELL MOTILITY		MORPHOGENESIS AND CELL MOTILITY	2
rno04151	PI3K-Akt signaling pathway	P	GROWTH, DIFFERENTIATION AND SURVIVAL		NERVOUS SYSTEM	0
rno04510	Focal adhesion	P	MORPHOGENESIS AND CELL MOTILITY		ENDOCRINE SYSTEM	0
rno04371	Apelin signaling pathway	P	GROWTH, DIFFERENTIATION AND SURVIVAL
rno04550	Signaling pathways regulating pluripotency of stem cells	P	GROWTH, DIFFERENTIATION AND SURVIVAL
rno04390	Hippo signaling pathway	P	GROWTH, DIFFERENTIATION AND SURVIVAL
rno05165	Human papillomavirus infection	D	-
rno04933	AGE-RAGE signaling pathway in diabetic complications	D	-
rno05205	Proteoglycans in cancer	D	-

## Sheet: hKEGG TendonNET
SUPPLEMENTARY FILE 9
#term ID	term description	observed gene count	background gene count	strength	false discovery rate	matching proteins in your network (IDs)	matching proteins in your network (labels)
hsa04151	PI3K-Akt signaling pathway	4	350	1.35	0.0038	9606.ENSP00000225964,9606.ENSP00000297268,9606.ENSP00000321797,9606.ENSP00000369889	COL1A1,COL1A2,FGF8,COL2A1
hsa04350	TGF-beta signaling pathway	3	91	1.81	0.0038	9606.ENSP00000238682,9606.ENSP00000347041,9606.ENSP00000379204	TGFB3,FMOD,BMP7
hsa04512	ECM-receptor interaction	3	88	1.82	0.0038	9606.ENSP00000225964,9606.ENSP00000297268,9606.ENSP00000369889	COL1A1,COL1A2,COL2A1
hsa04933	AGE-RAGE signaling pathway in diabetic complications	3	98	1.78	0.0038	9606.ENSP00000225964,9606.ENSP00000238682,9606.ENSP00000297268	COL1A1,TGFB3,COL1A2
hsa05146	Amoebiasis	3	100	1.77	0.0038	9606.ENSP00000225964,9606.ENSP00000238682,9606.ENSP00000297268	COL1A1,TGFB3,COL1A2
hsa04510	Focal adhesion	3	198	1.47	0.0058	9606.ENSP00000225964,9606.ENSP00000297268,9606.ENSP00000369889	COL1A1,COL1A2,COL2A1
hsa05165	Human papillomavirus infection	3	325	1.26	0.0215	9606.ENSP00000225964,9606.ENSP00000297268,9606.ENSP00000369889	COL1A1,COL1A2,COL2A1

## Sheet: hKEGG brite hierarchy
SUPPLEMENTARY FILE 9
#term ID	term description	PHYSIOLOGICAL (P) /DISEASE (D)	BRITE MACRO CATEGORY OF PHYSIOLOGICAL PATHS		TOTAL PHYSIOLOGICAL PATH COUNT FOR EACH BRITE MACRO CATEGORY	PHYSIOLOGICAL PATH NUMBER COLLECTED
hsa04151	PI3K-Akt signaling pathway	P	GROWTH, DIFFERENTIATION AND SURVIVAL		GROWTH, DIFFERENTIATION AND SURVIVAL	2
hsa04350	TGF-beta signaling pathway	P	GROWTH, DIFFERENTIATION AND SURVIVAL		MORPHOGENESIS AND CELL MOTILITY	2
hsa04512	ECM-receptor interaction	P	MORPHOGENESIS AND CELL MOTILITY		NERVOUS SYSTEM	0
hsa04510	Focal adhesion	P	MORPHOGENESIS AND CELL MOTILITY		ENDOCRINE SYSTEM	0
hsa04933	AGE-RAGE signaling pathway in diabetic complications	D	-
hsa05146	Amoebiasis	D	-
hsa05165	Human papillomavirus infection	D	-

## Sheet: eKEGG TendonNET
SUPPLEMENTARY FILE 9
#term ID	term description	observed gene count	background gene count	strength	false discovery rate	matching proteins in your network (IDs)	matching proteins in your network (labels)
ecb04512	ECM-receptor interaction	5	101	1.57	9.48e-05	9796.ENSECAP00000005223,9796.ENSECAP00000018554,9796.ENSECAP00000019239,9796.ENSECAP00000037770,9796.ENSECAP00000054911	FN1,COL4A1,THBS2,COMP,COL1A1
ecb05205	Proteoglycans in cancer	6	218	1.31	9.48e-05	9796.ENSECAP00000005223,9796.ENSECAP00000015833,9796.ENSECAP00000017861,9796.ENSECAP00000026906,9796.ENSECAP00000043812,9796.ENSECAP00000054911	FN1,LUM,DCN,MSN,TWIST2,COL1A1
ecb04510	Focal adhesion	5	215	1.24	0.0012	9796.ENSECAP00000005223,9796.ENSECAP00000018554,9796.ENSECAP00000019239,9796.ENSECAP00000037770,9796.ENSECAP00000054911	FN1,COL4A1,THBS2,COMP,COL1A1
ecb04933	AGE-RAGE signaling pathway in diabetic complications	4	105	1.45	0.0012	9796.ENSECAP00000005223,9796.ENSECAP00000018554,9796.ENSECAP00000032224,9796.ENSECAP00000054911	FN1,COL4A1,TGFB3,COL1A1
ecb04926	Relaxin signaling pathway	4	135	1.34	0.0024	9796.ENSECAP00000005084,9796.ENSECAP00000018554,9796.ENSECAP00000018911,9796.ENSECAP00000054911	MMP13,COL4A1,MMP1,COL1A1
ecb05146	Amoebiasis	4	141	1.33	0.0024	9796.ENSECAP00000005223,9796.ENSECAP00000018554,9796.ENSECAP00000032224,9796.ENSECAP00000054911	FN1,COL4A1,TGFB3,COL1A1
ecb05165	Human papillomavirus infection	5	348	1.03	0.0047	9796.ENSECAP00000005223,9796.ENSECAP00000018554,9796.ENSECAP00000019239,9796.ENSECAP00000037770,9796.ENSECAP00000054911	FN1,COL4A1,THBS2,COMP,COL1A1
ecb05323	Rheumatoid arthritis	4	183	1.21	0.0047	9796.ENSECAP00000001652,9796.ENSECAP00000014214,9796.ENSECAP00000018911,9796.ENSECAP00000032224	MMP3,TNFSF11,MMP1,TGFB3
ecb04151	PI3K-Akt signaling pathway	5	380	0.99	0.0055	9796.ENSECAP00000005223,9796.ENSECAP00000018554,9796.ENSECAP00000019239,9796.ENSECAP00000037770,9796.ENSECAP00000054911	FN1,COL4A1,THBS2,COMP,COL1A1
ecb04657	IL-17 signaling pathway	3	99	1.35	0.0118	9796.ENSECAP00000001652,9796.ENSECAP00000005084,9796.ENSECAP00000018911	MMP3,MMP13,MMP1
ecb05144	Malaria	3	155	1.16	0.0351	9796.ENSECAP00000019239,9796.ENSECAP00000032224,9796.ENSECAP00000037770	THBS2,TGFB3,COMP

## Sheet: eKEGG brite hierarchy
SUPPLEMENTARY FILE 9
#term ID	term description	PHYSIOLOGICAL (P) /DISEASE (D)	BRITE MACRO CATEGORY OF PHYSIOLOGICAL PATHS		TOTAL PHYSIOLOGICAL PATH COUNT FOR EACH BRITE MACRO CATEGORY	PHYSIOLOGICAL PATH NUMBER COLLECTED
ecb04512	ECM-receptor interaction	P	MORPHOGENESIS AND CELL MOTILITY		GROWTH, DIFFERENTIATION AND SURVIVAL	1
ecb04510	Focal adhesion	P	MORPHOGENESIS AND CELL MOTILITY		MORPHOGENESIS AND CELL MOTILITY	2
ecb04926	Relaxin signaling pathway	P	ENDOCRINE SYSTEM		NERVOUS SYSTEM	0
ecb04151	PI3K-Akt signaling pathway	P	GROWTH, DIFFERENTIATION AND SURVIVAL		ENDOCRINE SYSTEM	1
ecb05205	Proteoglycans in cancer	D	-
ecb04933	AGE-RAGE signaling pathway in diabetic complications	D	-
ecb05146	Amoebiasis	D	-
ecb05165	Human papillomavirus infection	D	-
ecb05323	Rheumatoid arthritis	D	-
ecb04657	IL-17 signaling pathway	D	-
ecb05144	Malaria	D	-

## Sheet: gKEGG TendonNET
SUPPLEMENTARY FILE 9
#term ID	term description	observed gene count	background gene count	strength	false discovery rate	matching proteins in your network (IDs)	matching proteins in your network (labels)
gga04350	TGF-beta signaling pathway	12	77	1.78	4.67e-16	9031.ENSGALP00000002750,9031.ENSGALP00000003114,9031.ENSGALP00000004907,9031.ENSGALP00000012416,9031.ENSGALP00000014334,9031.ENSGALP00000020289,9031.ENSGALP00000023838,9031.ENSGALP00000023997,9031.ENSGALP00000026226,9031.ENSGALP00000031309,9031.ENSGALP00000036912,9031.ENSGALP00000038858	GDF5,BMPR1A,NOG,BMP7,BMP2,BMP4,TGIF1,FST,BMP5,TGFB2,TGFB3,NBL1
gga04060	Cytokine-cytokine receptor interaction	8	165	1.27	9.41e-07	9031.ENSGALP00000002750,9031.ENSGALP00000003114,9031.ENSGALP00000012416,9031.ENSGALP00000014334,9031.ENSGALP00000020289,9031.ENSGALP00000026226,9031.ENSGALP00000031309,9031.ENSGALP00000036912	GDF5,BMPR1A,BMP7,BMP2,BMP4,BMP5,TGFB2,TGFB3
gga04310	Wnt signaling pathway	4	121	1.11	0.0161	9031.ENSGALP00000001613,9031.ENSGALP00000008215,9031.ENSGALP00000015022,9031.ENSGALP00000037444	WNT3,WNT7A,SFRP2,WNT6
gga04512	ECM-receptor interaction	3	72	1.21	0.0389	9031.ENSGALP00000011509,9031.ENSGALP00000035064,9031.ENSGALP00000039595	TNC,COL2A1,COL1A1
gga04916	Melanogenesis	3	77	1.18	0.0389	9031.ENSGALP00000001613,9031.ENSGALP00000008215,9031.ENSGALP00000037444	WNT3,WNT7A,WNT6

## Sheet: gKEGG brite hierarchy
SUPPLEMENTARY FILE 9
#term ID	term description	PHYSIOLOGICAL (P) /DISEASE (D)	BRITE MACRO CATEGORY OF PHYSIOLOGICAL PATHS		TOTAL PHYSIOLOGICAL PATH COUNT FOR EACH BRITE MACRO CATEGORY	PHYSIOLOGICAL PATH NUMBER COLLECTED
gga04350	TGF-beta signaling pathway	P	GROWTH, DIFFERENTIATION AND SURVIVAL		GROWTH, DIFFERENTIATION AND SURVIVAL	3
gga04060	Cytokine-cytokine receptor interaction	P	GROWTH, DIFFERENTIATION AND SURVIVAL		MORPHOGENESIS AND CELL MOTILITY	1
gga04310	Wnt signaling pathway	P	GROWTH, DIFFERENTIATION AND SURVIVAL		NERVOUS SYSTEM	0
gga04512	ECM-receptor interaction	P	MORPHOGENESIS AND CELL MOTILITY		ENDOCRINE SYSTEM	1
gga04916	Melanogenesis	P	ENDOCRINE SYSTEM
