# Supplementary material for: Mammal comparative tendon biology: advances in regulatory mechanisms through a computational modeling
Source: Front Vet Sci. 2023 Apr 27;10:1175346. doi: 10.3389/fvets.2023.1175346 (PMC10174257; doi:10.3389/fvets.2023.1175346)
Supplement: Supplementary file 11 [file Data_Sheet_11.xls]

## Sheet: N°KEGG paths TendonNET
SUPPLEMENTARY FILE 11
	Model organism	Total path number	KEGG paths	PHYSIOLOGICAL (P) /DISEASE (D)	BRITE MACRO CATEGORY OF PHYSIOLOGICAL PATHS	Total unique physiological paths count	Total unique paths count
SHARED KEGG PATHS	e g h m r	1	4512ECM-receptor interaction	P	MORPHOGENESIS AND CELL MOTILITY	1	50
	e h m r	4	4933AGE-RAGE signaling pathway in diabetic complications	D	-
			5165Human papillomavirus infection	D	-
			4151PI3K-Akt signaling pathway	P	GROWTH, DIFFERENTIATION AND SURVIVAL	2
			4510Focal adhesion	P	MORPHOGENESIS AND CELL MOTILITY	3
	g h m r	1	4350TGF-beta signaling pathway	P	GROWTH, DIFFERENTIATION AND SURVIVAL	4
	e m r	1	5205Proteoglycans in cancer	D	-
	e h m	1	5146Amoebiasis	D	-
	m r	3	4550Signaling pathways regulating pluripotency of stem cells	P	GROWTH, DIFFERENTIATION AND SURVIVAL	5
			4390Hippo signaling pathway	P	GROWTH, DIFFERENTIATION AND SURVIVAL	6
			4371Apelin signaling pathway	P	GROWTH, DIFFERENTIATION AND SURVIVAL	7
	e m	3	4926Relaxin signaling pathway	P	ENDOCRINE SYSTEM	8
			5323Rheumatoid arthritis	D	-
			5144Malaria	D	-
	g m	1	4060Cytokine-cytokine receptor interaction	P	GROWTH, DIFFERENTIATION AND SURVIVAL	9
UNIQUE KEGG PATHS	m	32	5225Hepatocellular carcinoma	D	-
			5214Glioma	D	-
			4014Ras signaling pathway	P	GROWTH, DIFFERENTIATION AND SURVIVAL	10
			4015Rap1 signaling pathway	P	GROWTH, DIFFERENTIATION AND SURVIVAL	11
			5218Melanoma	D	-
			4650Natural killer cell mediated cytotoxicity	D	-
			5210Colorectal cancer	D	-
			5140Leishmaniasis	D	-
			5200Pathways in cancer	D	-
			4722Neurotrophin signaling pathway	P	NEURONAL SYSTEM	12
			5224Breast cancer	D	-
			4810Regulation of actin cytoskeleton	P	MORPHOGENESIS AND CELL MOTILITY	13
			4010MAPK signaling pathway	P	GROWTH, DIFFERENTIATION AND SURVIVAL	14
			5217Basal cell carcinoma	D	-
			4218Cellular senescence	P	GROWTH, DIFFERENTIATION AND SURVIVAL	15
			4611Platelet activation	D	-
			4360Axon guidance	P	NEURONAL SYSTEM	16
			1521EGFR tyrosine kinase inhibitor resistance	P	GROWTH, DIFFERENTIATION AND SURVIVAL	17
			4068FoxO signaling pathway	P	GROWTH, DIFFERENTIATION AND SURVIVAL	18
			4340Hedgehog signaling pathway	P	GROWTH, DIFFERENTIATION AND SURVIVAL	19
			5212Pancreatic cancer	D	-
			5206MicroRNAs in cancer	D	-
			5166Human T-cell leukemia virus 1 infection	D	-
			5211Renal cell carcinoma	D	-
			5226Gastric cancer	D	-
			4914Progesterone-mediated oocyte maturation	P	ENDOCRINE SYSTEM	20
			5235PD-L1 expression and PD-1 checkpoint pathway in cancer	D	-
			1522Endocrine resistance	D	-
			5220Chronic myeloid leukemia	D	-
			4960Aldosterone-regulated sodium reabsorption	P	ENDOCRINE SYSTEM	21
			5161Hepatitis B	D	-
			4670Leukocyte transendothelial migration	D	-
	e	1	4657IL-17 signaling pathway	D	-
	g	2	4916Melanogenesis	P	ENDOCRINE SYSTEM	22
			4310Wnt signaling pathway	P	GROWTH, DIFFERENTIATION AND SURVIVAL	23

## Sheet: N°KEGG paths Enriched TendonNET
			SUPPLEMENTARY FILE 11
	Model organism	total path number	KEGG category	PHYSIOLOGICAL (P) /DISEASE (D)	BRITE MACRO CATEGORY OF PHYSIOLOGICAL PATHS	Total unique physiological paths count	Total unique paths count
SHARED KEGG PATHS	b d e g h m r	5	4350TGF-beta signaling pathway	P	GROWTH, DIFFERENTIATION and SURVIVAL	1	142
			4068FoxO signaling pathway	P	GROWTH, DIFFERENTIATION and SURVIVAL	2
			4520Adherens junction	P	MORPHOGENESIS AND CELL MOTILITY	3
			4218Cellular senescence	P	MORPHOGENESIS AND CELL MOTILITY	4
			4110Cell cycle	P	GROWTH, DIFFERENTIATION and SURVIVAL	5
	b d e h m r	1	4010MAPK signaling pathway	P	GROWTH, DIFFERENTIATION and SURVIVAL	6
	b d e g h m	1	4060Cytokine-cytokine receptor interaction	P	GROWTH, DIFFERENTIATION and SURVIVAL	7
	b e h m r	18	5225Hepatocellular carcinoma	D	-
			4659Th17 cell differentiation	P	GROWTH, DIFFERENTIATION and SURVIVAL	8
			4390Hippo signaling pathway	P	GROWTH, DIFFERENTIATION and SURVIVAL	9
			5166Human T-cell leukemia virus 1 infection	D	-
			5226Gastric cancer	D	-
			5220Chronic myeloid leukemia	D	-
			5161Hepatitis B	D	-
			5205Proteoglycans in cancer	D	-
			5210Colorectal cancer	D	-
			4380Osteoclast differentiation	P	GROWTH, DIFFERENTIATION and SURVIVAL	10
			5142Chagas disease	D	-
			4933AGE-RAGE signaling pathway in diabetic complications	D	-
			4926Relaxin signaling pathway	P	ENDOCRINE SYSTEM	11
			5146Amoebiasis	D	-
			5140Leishmaniasis	D	-
			5200Pathways in cancer	D	-
			5212Pancreatic cancer	D	-
			5211Renal cell carcinoma	D	-
	b d h m r	1	4371Apelin signaling pathway	P	GROWTH, DIFFERENTIATION and SURVIVAL	12
	b d g m r	1	4512ECM-receptor interaction	P	MORPHOGENESIS AND CELL MOTILITY	13
	b h m r	1	4151PI3K-Akt signaling pathway	P	GROWTH, DIFFERENTIATION and SURVIVAL	14
	b e m r	3	5145Toxoplasmosis	D	-
			5410Hypertrophic cardiomyopathy	D	-
			5152Tuberculosis	D	-
	b g m r	1	4510Focal adhesion	P	MORPHOGENESIS AND CELL MOTILITY	15
	b e h m	2	5144Malaria	D	-
			5321Inflammatory bowel disease	D	-
	b d h m	1	4144Endocytosis	P	GROWTH, DIFFERENTIATION and SURVIVAL	16
	h m r	6	5218Melanoma	D	-
			5224Breast cancer	D	-
			4015Rap1 signaling pathway	P	MORPHOGENESIS AND CELL MOTILITY	17
			4550Signaling pathways regulating pluripotency of stem cells	P	GROWTH, DIFFERENTIATION and SURVIVAL	18
			4014Ras signaling pathway	P	GROWTH, DIFFERENTIATION and SURVIVAL	19
			4360Axon guidance	P	NERVOUS SYSTEM	20
	e m r	1	5206MicroRNAs in cancer	D	-
	b m r	2	4611Platelet activation	P	-
			5165Human papillomavirus infection	D	-
	b h m	1	4810Regulation of actin cytoskeleton	P	MORPHOGENESIS AND CELL MOTILITY	21
	b e m	2	5414Dilated cardiomyopathy	D	-
			5323Rheumatoid arthritis	D	-
	m r	8	1521EGFR tyrosine kinase inhibitor resistance	P	GROWTH, DIFFERENTIATION and SURVIVAL	22
			5214Glioma	D	-
			4650Natural killer cell mediated cytotoxicity	P	-
			4722Neurotrophin signaling pathway	P	NERVOUS SYSTEM	23
			5217Basal cell carcinoma	D	-
			4960Aldosterone-regulated sodium reabsorption	P	ENDOCRINE SYSTEM	24
			5202Transcriptional misregulation in cancer	D	-
	h r	1	5418Fluid shear stress and atherosclerosis	D	-
	e r	3	5219Bladder cancer	D	-
			4917Prolactin signaling pathway	P	ENDOCRINE SYSTEM	25
			4657IL-17 signaling pathway	P	-
	b r	2	5135Yersinia infection	D	-
			5133Pertussis	D	-
	g r	2	4310Wnt signaling pathway	P	MORPHOGENESIS AND CELL MOTILITY	26
			4916Melanogenesis	P	ENDOCRINE SYSTEM	27
	m	2	4670Leukocyte transendothelial migration	D	-
			4340Hedgehog signaling pathway	P	GROWTH, DIFFERENTIATION and SURVIVAL	28
UNIQUE KEGG PATHS	r	71	4071Sphingolipid signaling pathway	P	GROWTH, DIFFERENTIATION and SURVIVAL	29
			4530Tight junction	P	GROWTH, DIFFERENTIATION and SURVIVAL	30
			4720Long-term potentiation	P	NERVOUS SYSTEM	31
			4137Mitophagy - animal	P	GROWTH, DIFFERENTIATION and SURVIVAL	32
			4620Toll-like receptor signaling pathway	D	-
			4931Insulin resistance	D	-
			5215Prostate cancer	D	-
			4929GnRH secretion	P	NERVOUS SYSTEM	33
			4726Serotonergic synapse	P	NERVOUS SYSTEM	34
			4211Longevity regulating pathway	P	GROWTH, DIFFERENTIATION and SURVIVAL	35
			4930Type II diabetes mellitus	D	-
			4114Oocyte meiosis	P	GROWTH, DIFFERENTIATION and SURVIVAL	36
			4934Cushing syndrome	D	-
			4920Adipocytokine signaling pathway	P	GROWTH, DIFFERENTIATION and SURVIVAL	37
			4919Thyroid hormone signaling pathway	P	ENDOCRINE SYSTEM	38
			4921Oxytocin signaling pathway	P	ENDOCRINE SYSTEM	39
			4932Non-alcoholic fatty liver disease	D	-
			4723Retrograde endocannabinoid signaling	P	NERVOUS SYSTEM	40
			5170Human immunodeficiency virus 1 infection	D	-
			4540Gap junction	P	MORPHOGENESIS AND CELL MOTILITY
			4012ErbB signaling pathway	P	GROWTH, DIFFERENTIATION and SURVIVAL	41
			5163Human cytomegalovirus infection	D	-
			5223Non-small cell lung cancer	D	-
			4730Long-term depression	D	-
			5132Salmonella infection	D	-
			5010Alzheimer disease	D	-
			5216Thyroid cancer	D	-
			5034Alcoholism	D	-
			4625C-type lectin receptor signaling pathway	D	-
			5016Huntington disease	D	-
			5020Prion disease	D	-
			4662B cell receptor signaling pathway	D	-
			4728Dopaminergic synapse	P	NERVOUS SYSTEM	42
			5160Hepatitis C	D	-
			1524Platinum drug resistance	D	-
			4912GnRH signaling pathway	P	NERVOUS SYSTEM	43
			5162Measles	D	-
			5203Viral carcinogenesis	D	-
			4024cAMP signaling pathway	P	GROWTH, DIFFERENTIATION and SURVIVAL	44
			4725Cholinergic synapse	D	-
			4750Inflammatory mediator regulation of TRP channels	D	-
			4622RIG-I-like receptor signaling pathway	D	-
			5213Endometrial cancer	D	-
			4660T cell receptor signaling pathway	D	-
			4210Apoptosis	P	GROWTH, DIFFERENTIATION and SURVIVAL	45
			4914Progesterone-mediated oocyte maturation	P	ENDOCRINE SYSTEM	46
			5235PD-L1 expression and PD-1 checkpoint pathway in cancer	D	-
			1522Endocrine resistance	D	-
			4621NOD-like receptor signaling pathway	D	-
			4150mTOR signaling pathway	P	GROWTH, DIFFERENTIATION and SURVIVAL	47
			4666Fc gamma R-mediated phagocytosis	P	GROWTH, DIFFERENTIATION and SURVIVAL	48
			5167Kaposi sarcoma-associated herpesvirus infection	D	-
			4922Glucagon signaling pathway	P	ENDOCRINE SYSTEM	49
			5012Parkinson disease	D	-
			4066HIF-1 signaling pathway	P	GROWTH, DIFFERENTIATION and SURVIVAL	50
			5231Choline metabolism in cancer	D	-
			4658Th1 and Th2 cell differentiation	P	GROWTH, DIFFERENTIATION and SURVIVAL	51
			4713Circadian entrainment	P	ENDOCRINE SYSTEM
			5230Central carbon metabolism in cancer	D	-
			4370VEGF signaling pathway	P	GROWTH, DIFFERENTIATION and SURVIVAL	52
			4140Autophagy - animal	P	GROWTH, DIFFERENTIATION and SURVIVAL	53
			4215Apoptosis - multiple species	P	GROWTH, DIFFERENTIATION and SURVIVAL	54
			5164Influenza A	D	-
			4910Insulin signaling pathway	P	GROWTH, DIFFERENTIATION and SURVIVAL	55
			4928Parathyroid hormone synthesis, secretion and action	P	ENDOCRINE SYSTEM	56
			5221Acute myeloid leukemia	D	-
			4724Glutamatergic synapse	P	NERVOUS SYSTEM	57
			5169Epstein-Barr virus infection	D	-
			4668TNF signaling pathway	P	ENDOCRINE SYSTEM	58
			4935Growth hormone synthesis, secretion and action	P	ENDOCRINE SYSTEM	59
			4664Fc epsilon RI signaling pathway	D	-
	b	7	5100Bacterial invasion of epithelial cells	D	-
			4145Phagosome	P	GROWTH, DIFFERENTIATION and SURVIVAL	60
			5412Arrhythmogenic right ventricular cardiomyopathy	D	-
			4514Cell adhesion molecules	P	MORPHOGENESIS AND CELL MOTILITY	61
			4640Hematopoietic cell lineage	P	GROWTH, DIFFERENTIATION and SURVIVAL	62
			5168Herpes simplex virus 1 infection	D	-
			5222Small cell lung cancer	D	-
