# Supplementary material for: Mammal comparative tendon biology: advances in regulatory mechanisms through a computational modeling
Source: Front Vet Sci. 2023 Apr 27;10:1175346. doi: 10.3389/fvets.2023.1175346 (PMC10174257; doi:10.3389/fvets.2023.1175346)
Supplement: Supplementary file 12 [file Data_Sheet_12.xls]

## Sheet: Mus musculus
SUPPLEMENTARY FILE 12
AverageShortestPathLength	BetweennessCentrality	ClosenessCentrality	ClusteringCoefficient	Eccentricity	EdgeCount	Indegree	IsSingleNode	name	NeighborhoodConnectivity	Outdegree	PartnerOfMultiEdgedNodePairs	selected	SelfLoops	shared name	Stress
1.43056e+16	7.72564e+15	0.6990291262135923	0.01514486391571554	4	75	23	false	Scx	4.51471e+15	52	3	false	0	Scx	101246
1.79167e+16	2.57684e+16	0.5581395348837209	0.16005291005291006	4	31	13	false	Col1a1	1.36786e+16	18	2	false	0	Col1a1	42246
1.94444e+16	2.45936e+16	0.5142857142857143	0.2450592885375494	4	30	15	false	Tgfb2	1.5913e+15	15	3	false	0	Tgfb2	37453
1.84722e+16	0.7897660898231993	0.5413533834586466	0.3078947368421053	3	24	9	false	Smad3	17.5	15	3	false	0	Smad3	18462
2.86111e+15	0.05164116347725715	0.34951456310679613	0.3447368421052632	5	20	15	false	Tgfb1	18.1	5	0	false	0	Tgfb1	3204
1.0	0.03907283517506247	1.0	0.3654970760233918	1	19	16	false	Tgfb3	1.86842e+15	3	0	false	0	Tgfb3	2462
2.63889e+15	0.08483784020620116	0.37894736842105264	0.38235294117647056	4	18	8	false	Smad2	19.0	10	0	false	0	Smad2	5236
1.86111e+16	0.0	0.5373134328358209	0.36764705882352944	4	17	1	false	Col1a2	1.93529e+16	16	0	false	0	Col1a2	0
2.76389e+15	0.03927143673003185	0.36180904522613067	0.39338235294117646	5	17	9	false	Smad4	1.61765e+16	8	0	false	0	Smad4	2878
1.0	0.014372437216526318	1.0	0.39705882352941174	1	17	15	false	Tgfbr1	1.65294e+16	2	0	false	0	Tgfbr1	1191
1.91667e+16	0.0	0.5217391304347826	0.37083333333333335	4	16	2	false	Col3a1	19625	14	0	false	0	Col3a1	0
2.0	0.23079812291691215	0.5	0.3458333333333333	4	16	5	false	Runx2	194375	11	0	false	0	Runx2	6707
2.79167e+16	0.028118966033015166	0.35820895522388063	0.42916666666666664	5	16	9	false	Smad7	169375	7	0	false	0	Smad7	2295
1.0	0.007127899703570753	1.0	0.4380952380952381	1	15	14	false	Tgfbr2	1.70667e+16	1	0	false	0	Tgfbr2	863
2.54167e+16	0.15457833618884448	0.3934426229508197	0.4423076923076923	4	13	1	false	Eng	1.77692e+15	12	0	false	0	Eng	1947
2.66667e+16	8.62999e+11	0.375	0.4727272727272727	4	11	1	false	Fkbp1a	16.0	10	0	false	0	Fkbp1a	68
2.11111e+15	0.13863770966854913	0.47368421052631576	0.33636363636363636	4	11	5	false	Lum	2.01818e+16	6	0	false	0	Lum	3146
2.83333e+16	0.002124447405715253	0.3529411764705882	0.4727272727272727	5	11	6	false	Smurf2	1.74545e+16	5	0	false	0	Smurf2	168
2875	0.4637826004188082	0.34782608695652173	0.38181818181818183	5	11	8	false	Sparc	1.60909e+15	3	0	false	0	Sparc	5982
2.72727e+15	0.0	0.3666666666666667	0.0	5	10	0	false	Smo	5.25	10	3	false	0	Smo	0
1.94805e+15	0.0	0.5133333333333333	0.09722222222222222	3	10	0	false	Shp2	14.0	10	1	false	0	Shp2	0
0.0	0.0	0.0	0.4888888888888889	0	10	10	false	Tgfbr3	17.6	0	0	false	0	Tgfbr3	0
2625	0.2995351862427815	0.38095238095238093	0.23809523809523808	3	8	4	false	Mkx	1.92857e+16	4	1	false	0	Mkx	4483
2.80556e+16	0.0	0.3564356435643565	0.4642857142857143	5	8	3	false	Col5a2	16375	5	0	false	0	Col5a2	0
0.0	0.0	0.0	0.06666666666666667	0	7	7	false	Bgn	6.16667e+15	0	1	false	0	Bgn	0
2.0	0.0	0.5	0.06666666666666667	3	7	0	false	Erg1	1.88333e+16	7	1	false	0	Erg1	0
1.98649e+16	0.023320007614696363	0.5034013605442177	0.14285714285714285	3	7	1	false	Ngf	17.0	6	0	false	0	Ngf	294
0.0	0.0	0.0	0.16666666666666666	0	7	7	false	Tnmd	1.71429e+16	0	0	false	0	Tnmd	0
3.83333e+16	0.0	0.2608695652173913	0.5	6	6	5	false	Pcolce	1.51667e+16	1	0	false	0	Pcolce	0
1.0	0.03540833809251856	1.0	0.0	1	5	1	false	Bmp2+Smad8Ca	1.2	4	0	false	0	Bmp2+Smad8Ca	372
2.06849e+16	0.05801446792309157	0.48344370860927155	0.2	4	5	2	false	Fgf4	21.2	3	0	false	0	Fgf4	795
0.0	0.0	0.0	0.15	0	5	5	false	Fmod	18.2	0	0	false	0	Fmod	0
2.72603e+16	0.0	0.3668341708542714	0.5	4	5	0	false	Cbfb	18.2	5	0	false	0	Cbfb	0
1.0	0.0	1.0	0.0	1	4	0	false	Ihh	3.25	4	0	false	0	Ihh	0
2.05333e+16	0.0	0.48701298701298706	0.08333333333333333	4	4	0	false	Integrin2B1	25.25	4	0	false	0	Integrin2B1	0
2.05405e+15	0.0	0.4868421052631579	0.16666666666666666	4	4	0	false	Pi3K	25.75	4	0	false	0	Pi3K	0
2.0274e+16	0.0	0.4932432432432432	0.4166666666666667	3	4	0	false	Rcn3	27.5	4	0	false	0	Rcn3	0
0.0	0.0	0.0	0.5	0	4	4	false	Eln	32.0	0	1	false	0	Eln	0
2.22368e+15	0.0	0.4497041420118343	0.08333333333333333	4	4	0	false	Myod1+Myf5	19.0	4	0	false	0	Myod1+Myf5	0
0.0	0.0	0.0	0.0	0	4	4	false	Tnc	1.06667e+16	0	1	false	0	Tnc	0
1.0	0.13972967827907862	1.0	0.16666666666666666	1	3	2	false	Dcn	6.66667e+15	1	0	false	0	Dcn	1804
2.71233e+15	0.0	0.3686868686868687	0.0	5	3	0	false	Hdac4	1.33333e+16	3	0	false	0	Hdac4	0
2.05479e+16	0.0	0.48666666666666664	0.16666666666666666	4	3	0	false	Erk	3.26667e+16	3	0	false	0	Erk	0
0.0	0.0	0.0	0.0	0	3	3	false	Col2	6.0	0	1	false	0	Col2	0
0.0	0.0	0.0	0.0	0	3	3	false	Col3	5.66667e+15	0	0	false	0	Col3	0
2.24	0.0	0.4464285714285714	0.16666666666666666	4	3	0	false	Myf5	25.0	3	0	false	0	Myf5	0
0.0	0.0	0.0	0.5	0	3	3	false	Thbs4	3.33333e+16	0	0	false	0	Thbs4	0
0.0	0.0	0.0	0.0	0	2	2	false	Col5	6.0	0	1	false	0	Col5	0
0.0	0.0	0.0	0.0	0	2	2	false	Fgf6	3.5	0	0	false	0	Fgf6	0
0.0	0.0	0.0	0.0	0	2	2	false	Gli1	6.0	0	0	false	0	Gli1	0
1.0	0.0	1.0	0.0	1	2	0	false	Pitx1	1.0	2	0	false	0	Pitx1	0
0.0	0.0	0.0	0.0	0	2	2	false	Lox	4.0	0	0	false	0	Lox	0
0.0	0.0	0.0	0.0	0	2	2	false	Periostin	36.5	0	0	false	0	Periostin	0
0.0	0.0	0.0	0.5	0	2	2	false	Prg4	37.5	0	0	false	0	Prg4	0
0.0	0.0	0.0	0.0	0	2	2	false	Thbs2	13.0	0	0	false	0	Thbs2	0
0.0	0.0	0.0	0.0	0	1	1	false	Adgrg2	68.0	0	0	false	0	Adgrg2	0
0.0	0.0	0.0	0.0	0	1	1	false	Aqp1	68.0	0	0	false	0	Aqp1	0
0.0	0.0	0.0	0.0	0	1	1	false	Aspn	8.0	0	0	false	0	Aspn	0
1.8	0.0	0.5555555555555556	0.0	2	1	0	false	Smad8Ca	5.0	1	0	false	0	Smad8Ca	0
0.0	0.0	0.0	0.0	0	1	1	false	C1Qtnf3	68.0	0	0	false	0	C1Qtnf3	0
0.0	0.0	0.0	0.0	0	1	1	false	Ccbe1	68.0	0	0	false	0	Ccbe1	0
0.0	0.0	0.0	0.0	0	1	1	false	Ccdc85A	68.0	0	0	false	0	Ccdc85A	0
0.0	0.0	0.0	0.0	0	1	1	false	Ccdc88A	68.0	0	0	false	0	Ccdc88A	0
0.0	0.0	0.0	0.0	0	1	1	false	Chst5	68.0	0	0	false	0	Chst5	0
0.0	0.0	0.0	0.0	0	1	1	false	Clec3B	5.0	0	0	false	0	Clec3B	0
0.0	0.0	0.0	0.0	0	1	1	false	Clip2	68.0	0	0	false	0	Clip2	0
0.0	0.0	0.0	0.0	0	1	1	false	Col11	68.0	0	0	false	0	Col11	0
0.0	0.0	0.0	0.0	0	1	1	false	Col22	68.0	0	0	false	0	Col22	0
0.0	0.0	0.0	0.0	0	1	1	false	Cxcl12	68.0	0	0	false	0	Cxcl12	0
0.0	0.0	0.0	0.0	0	1	1	false	Cyr61	68.0	0	0	false	0	Cyr61	0
0.0	0.0	0.0	0.0	0	1	1	false	Dio2	68.0	0	0	false	0	Dio2	0
0.0	0.0	0.0	0.0	0	1	1	false	Dock4	68.0	0	0	false	0	Dock4	0
0.0	0.0	0.0	0.0	0	1	1	false	Enpp2	68.0	0	0	false	0	Enpp2	0
0.0	0.0	0.0	0.0	0	1	1	false	Epha3	68.0	0	0	false	0	Epha3	0
0.0	0.0	0.0	0.0	0	1	1	false	Eya1	68.0	0	0	false	0	Eya1	0
0.0	0.0	0.0	0.0	0	1	1	false	Fat3	68.0	0	0	false	0	Fat3	0
0.0	0.0	0.0	0.0	0	1	1	false	Fgf10	68.0	0	0	false	0	Fgf10	0
0.0	0.0	0.0	0.0	0	1	1	false	Fibin	68.0	0	0	false	0	Fibin	0
0.0	0.0	0.0	0.0	0	1	1	false	Fstl1	5.0	0	0	false	0	Fstl1	0
0.0	0.0	0.0	0.0	0	1	1	false	Gpc3	8.0	0	0	false	0	Gpc3	0
0.0	0.0	0.0	0.0	0	1	1	false	Hoxc10	2.0	0	0	false	0	Hoxc10	0
0.0	0.0	0.0	0.0	0	1	1	false	Htra3	68.0	0	0	false	0	Htra3	0
0.0	0.0	0.0	0.0	0	1	1	false	Igf1	68.0	0	0	false	0	Igf1	0
0.0	0.0	0.0	0.0	0	1	1	false	Kera	68.0	0	0	false	0	Kera	0
0.0	0.0	0.0	0.0	0	1	1	false	Ldb2	68.0	0	0	false	0	Ldb2	0
0.0	0.0	0.0	0.0	0	1	1	false	Lingo2	68.0	0	0	false	0	Lingo2	0
0.0	0.0	0.0	0.0	0	1	1	false	Mtcl1	68.0	0	0	false	0	Mtcl1	0
0.0	0.0	0.0	0.0	0	1	1	false	Naalad2	68.0	0	0	false	0	Naalad2	0
0.0	0.0	0.0	0.0	0	1	1	false	Ngfr	9.0	0	0	false	0	Ngfr	0
0.0	0.0	0.0	0.0	0	1	1	false	Nid2	68.0	0	0	false	0	Nid2	0
0.0	0.0	0.0	0.0	0	1	1	false	Olfml2B	68.0	0	0	false	0	Olfml2B	0
0.0	0.0	0.0	0.0	0	1	1	false	Perk	4.0	0	0	false	0	Perk	0
0.0	0.0	0.0	0.0	0	1	1	false	Plch1	68.0	0	0	false	0	Plch1	0
0.0	0.0	0.0	0.0	0	1	1	false	Rflnb	68.0	0	0	false	0	Rflnb	0
0.0	0.0	0.0	0.0	0	1	1	false	Rnasea4	5.0	0	0	false	0	Rnasea4	0
0.0	0.0	0.0	0.0	0	1	1	false	Scube2	68.0	0	0	false	0	Scube2	0
2.41096e+15	0.0	0.4147727272727273	0.0	5	1	0	false	Sox5+Sox6	68.0	1	0	false	0	Sox5+Sox6	0
0.0	0.0	0.0	0.0	0	1	1	false	Six2	68.0	0	0	false	0	Six2	0
0.0	0.0	0.0	0.0	0	1	1	false	Smoc2	68.0	0	0	false	0	Smoc2	0
0.0	0.0	0.0	0.0	0	1	1	false	Sox9	9.0	0	0	false	0	Sox9	0
0.0	0.0	0.0	0.0	0	1	1	false	Ssc5D	68.0	0	0	false	0	Ssc5D	0
0.0	0.0	0.0	0.0	0	1	1	false	St8Sia1	68.0	0	0	false	0	St8Sia1	0
0.0	0.0	0.0	0.0	0	1	1	false	Sulf1	68.0	0	0	false	0	Sulf1	0
0.0	0.0	0.0	0.0	0	1	1	false	Syt7	68.0	0	0	false	0	Syt7	0
0.0	0.0	0.0	0.0	0	1	1	false	Tbx4	2.0	0	0	false	0	Tbx4	0
0.0	0.0	0.0	0.0	0	1	1	false	Tmem44	68.0	0	0	false	0	Tmem44	0
0.0	0.0	0.0	0.0	0	1	1	false	Zfp185	68.0	0	0	false	0	Zfp185	0
				avg	5.65421
				sta dev	9.34567
				sum	14.9999

## Sheet: Rattus norvegicus
SUPPLEMENTARY FILE 12
AverageShortestPathLength	BetweennessCentrality	ClosenessCentrality	ClusteringCoefficient	Eccentricity	EdgeCount	Indegree	IsSingleNode	name	NeighborhoodConnectivity	Outdegree	PartnerOfMultiEdgedNodePairs	selected	SelfLoops	shared name	Stress
1.47222e+16	2.32758e+15	0.6792452830188679	0.19384057971014493	2	25	5	false	Egr1	1.17083e+16	20	1	false	0	Egr1	4377
1.0	1.57317e+16	1.0	0.006535947712418301	1	19	2	false	Mkx	2.5	17	1	false	0	Mkx	2580
1.0	0.07517615176151762	1.0	0.41830065359477125	1	18	6	false	Fos	1.56667e+16	12	0	false	0	Fos	486
1.0	0.027891018195896244	1.0	0.41830065359477125	1	18	10	false	Jun	1.56667e+16	8	0	false	0	Jun	249
1.0	0.0218544328300426	1.0	0.41830065359477125	1	18	13	false	Mapk1	1.56667e+16	5	0	false	0	Mapk1	217
1.0	0.0218544328300426	1.0	0.41830065359477125	1	18	14	false	Mapk3	1.56667e+16	4	0	false	0	Mapk3	217
1.97436e+16	0.03713414634146344	0.5064935064935064	0.4264705882352941	3	17	1	false	Ctnnb1	1.58824e+16	16	0	false	0	Ctnnb1	126
1.0	0.03533875338753385	1.0	0.4375	1	17	4	false	Ep300	1.60588e+16	13	0	false	0	Ep300	276
2.05405e+15	0.05319105691056907	0.4868421052631579	0.44166666666666665	3	16	3	false	ENSRNOP00000062048 (Mapk8)	161875	13	0	false	0	ENSRNOP00000062048	299
1.14286e+16	0.012777777777777772	0.875	0.44166666666666665	2	16	10	false	Junb	161875	6	0	false	0	Junb	142
1.16667e+16	0.012777777777777772	0.8571428571428571	0.44166666666666665	2	16	11	false	Jund	161875	5	0	false	0	Jund	142
1.0	0.005391018195896243	1.0	0.45714285714285713	1	15	6	false	Fosl1	1.66667e+16	9	0	false	0	Fosl1	82
1.0	0.004808362369337981	1.0	0.44285714285714284	1	15	13	false	Mapk8	1.57333e+16	2	0	false	0	Mapk8	40
1.0	0.004808362369337981	1.0	0.44285714285714284	1	15	14	false	Mapk9	1.57333e+16	1	0	false	0	Mapk9	40
0.0	0.0	0.0	0.4238095238095238	0	15	15	false	Tp53	16.0	0	0	false	0	Tp53	0
2025	0.0	0.4938271604938272	0.46153846153846156	3	14	0	false	Atf3	1.69286e+16	14	0	false	0	Atf3	0
1.0	0.004808362369337981	1.0	0.45054945054945056	1	14	13	false	Nr4a1	1.64286e+16	1	0	false	0	Nr4a1	40
1.1	0.005216802168021679	0.9090909090909091	0.46794871794871795	2	13	4	false	Fosb	1.69231e+16	9	0	false	0	Fosb	80
1.22222e+16	0.0	0.8181818181818181	0.4818181818181818	2	11	4	false	Hif1a	1.73636e+16	7	0	false	0	Hif1a	0
2.15789e+16	0.0	0.46341463414634143	0.4777777777777778	3	10	1	false	Dusp6	17.4	9	0	false	0	Dusp6	0
2.32432e+15	0.0	0.4302325581395349	0.2	3	5	0	false	Ampk	6.8	5	0	false	0	Ampk¬†	0
0.0	0.0	0.0	0.3333333333333333	0	3	3	false	Col1a1	1.56667e+16	0	0	false	0	Col1a1¬†	0
0.0	0.0	0.0	0.3333333333333333	0	3	3	false	Scx	1.56667e+16	0	0	false	0	Scx¬†	0
0.0	0.0	0.0	0.5	0	2	2	false	Bgn	14.5	0	0	false	0	Bgn¬†	0
0.0	0.0	0.0	0.5	0	2	2	false	Tgfb1	14.5	0	0	false	0	Tgfb1	0
0.0	0.0	0.0	0.0	0	1	1	false	Alpl	18.0	0	0	false	0	Alpl¬†	0
0.0	0.0	0.0	0.0	0	1	1	false	Bmpr2	18.0	0	0	false	0	Bmpr2¬†	0
0.0	0.0	0.0	0.0	0	1	1	false	Col2a1	18.0	0	0	false	0	Col2a1¬†	0
0.0	0.0	0.0	0.0	0	1	1	false	Dcn¬†	18.0	0	0	false	0	Dcn¬†	0
0.0	0.0	0.0	0.0	0	1	1	false	Fmod	18.0	0	0	false	0	Fmod¬†	0
0.0	0.0	0.0	0.0	0	1	1	false	Ibsp	18.0	0	0	false	0	Ibsp¬†	0
0.0	0.0	0.0	0.0	0	1	1	false	Nab1	24.0	0	0	false	0	Nab1	0
0.0	0.0	0.0	0.0	0	1	1	false	Nab2	24.0	0	0	false	0	Nab2	0
0.0	0.0	0.0	0.0	0	1	1	false	Runx2	18.0	0	0	false	0	Runx2¬†	0
0.0	0.0	0.0	0.0	0	1	1	false	Smad1	18.0	0	0	false	0	Smad1¬†	0
0.0	0.0	0.0	0.0	0	1	1	false	Smad5	18.0	0	0	false	0	Smad5¬†	0
0.0	0.0	0.0	0.0	0	1	1	false	Sox6	18.0	0	0	false	0	Sox6¬†	0
0.0	0.0	0.0	0.0	0	1	1	false	Sox9	18.0	0	0	false	0	Sox9¬†	0
0.0	0.0	0.0	0.0	0	1	1	false	Sp7	18.0	0	0	false	0	Sp7¬†	0
0.0	0.0	0.0	0.0	0	1	1	false	Spp1	18.0	0	0	false	0	Spp1¬†	0
0.0	0.0	0.0	0.0	0	1	1	false	Tnc	18.0	0	0	false	0	Tnc¬†	0
0.0	0.0	0.0	0.0	0	1	1	false	Tnmd	18.0	0	0	false	0	Tnmd¬†	0
				avg	8.38095
				sta dev	7.69527
				sum	16.0762

## Sheet: homo sapiens
		SUPPLEMENTARY FILE 12
AverageShortestPathLength	BetweennessCentrality	ClosenessCentrality	ClusteringCoefficient	Eccentricity	EdgeCount	Indegree	IsSingleNode	name	NeighborhoodConnectivity	Outdegree	PartnerOfMultiEdgedNodePairs	selected	SelfLoops	shared name	Stress
1.0	0.42763207211259163	1.0	0.3567251461988304	1	19	13	false	SMAD2	1.43684e+16	6	0	false	0	SMAD2	441
1.2	0.21847916393370934	0.8333333333333334	0.3300653594771242	2	18	2	false	BMP4	1.40556e+16	16	0	false	0	BMP4	446
1.07692e+16	0.575267205137335	0.9285714285714286	0.2757352941176471	2	17	5	false	FGF2	1.29412e+16	12	0	false	0	FGF2	708
1.27778e+16	0.12638943548034462	0.782608695652174	0.3541666666666667	2	16	3	false	BMP7	146875	13	0	false	0	BMP7	338
1.35294e+16	0.1060515482593404	0.7391304347826086	0.38333333333333336	2	16	5	false	BMPR1A	14875	11	0	false	0	BMPR1A	315
1.0	0.0663405858211053	1.0	0.4083333333333333	1	16	11	false	SMAD3	150625	5	0	false	0	SMAD3	176
1.0	0.08600148048199996	1.0	0.4125	1	16	12	false	SMAD7	14875	4	0	false	0	SMAD7	198
1.0	0.07311207311207311	1.0	0.3333333333333333	1	16	14	false	TGFB3	14.25	2	0	false	0	TGFB3	129
1.38095e+15	0.0	0.7241379310344828	0.4142857142857143	3	15	0	false	ACVR1	1.50667e+16	15	0	false	0	ACVR1	0
1.8	0.26553491001542956	0.5555555555555556	0.4238095238095238	3	15	7	false	BMPR2	1.50667e+16	8	0	false	0	BMPR2	225
1.42857e+16	0.3197578756020315	0.7	0.41904761904761906	2	15	7	false	ENG	1.53333e+16	8	0	false	0	ENG	339
1.0	0.016276712705284132	1.0	0.4095238095238095	1	15	14	false	TGFBR1	15.2	1	0	false	0	TGFBR1	40
1.38889e+16	0.03311906948270584	0.72	0.41208791208791207	2	14	3	false	BMP6	1.52857e+16	11	0	false	0	BMP6	122
1.42857e+16	0.050450391359482274	0.7	0.3956043956043956	2	14	10	false	NOG	1.52143e+16	4	0	false	0	NOG	106
1.47619e+16	0.0	0.6774193548387096	0.4423076923076923	3	13	0	false	ACVR2A	1.55385e+16	13	0	false	0	ACVR2A	0
0.0	0.0	0.0	0.3974358974358974	0	13	13	false	TGFBR2	1.52308e+15	0	0	false	0	TGFBR2	0
23125	0.007761598670689578	0.43243243243243246	0.45454545454545453	4	12	6	false	BMPR1B	1.56667e+16	6	0	false	0	BMPR1B	37
1.45455e+16	0.17712842712842708	0.6875	0.3090909090909091	2	11	5	false	FGF8	1.29091e+16	6	0	false	0	FGF8	400
1.0	0.0026455026455026454	1.0	0.44545454545454544	1	11	8	false	TGFB1	1.57273e+16	3	0	false	0	TGFB1	9
1.44444e+16	0.14925226288862653	0.6923076923076923	0.3111111111111111	2	10	5	false	FGFR1	12.6	5	0	false	0	FGFR1	308
1.0	0.0	1.0	0.0	1	9	0	false	FGF8+TGFB3+BMP7	1.0	9	2	false	0	FGF8+TGFB3+BMP7	0
2.0	0.034730421094057454	0.5	0.43333333333333335	3	6	2	false	FGF23	11.0	4	0	false	0	FGF23	110
1.0	0.0	1.0	0.5	1	5	4	false	KLB	9.8	1	0	false	0	KLB	0
0.0	0.0	0.0	0.5	0	5	5	false	PLCG1	9.8	0	0	false	0	PLCG1	0
0.0	0.0	0.0	0.0	0	2	2	false	MKX	7.0	0	1	false	0	MKX	0
0.0	0.0	0.0	0.0	0	2	2	false	SCX	7.0	0	1	false	0	SCX	0
0.0	0.0	0.0	0.0	0	1	1	false	COL1A1	7.0	0	0	false	0	COL1A1	0
0.0	0.0	0.0	0.0	0	1	1	false	COL1A2	7.0	0	0	false	0	COL1A2	0
0.0	0.0	0.0	0.0	0	1	1	false	COL2A1	7.0	0	0	false	0	COL2A1	0
0.0	0.0	0.0	0.0	0	1	1	false	FMOD	7.0	0	0	false	0	FMOD	0
0.0	0.0	0.0	0.0	0	1	1	false	TNMD	7.0	0	0	false	0	TNMD	0
				avg	10.5161
				sta dev	6.11485
				sum	16.631

## Sheet: Equus caballus
SUPPLEMENTARY FILE 12
AverageShortestPathLength	BetweennessCentrality	ClosenessCentrality	ClusteringCoefficient	Eccentricity	EdgeCount	Indegree	IsSingleNode	name	NeighborhoodConnectivity	Outdegree	PartnerOfMultiEdgedNodePairs	selected	SelfLoops	shared name	Stress
1.57143e+16	3.91208e+16	0.6363636363636364	0.03230769230769231	4	27	3	false	SCX	5.0	24	1	false	0	SCX	9223
1.0	1.73264e+15	1.0	0.15669515669515668	1	27	18	false	TGFB3	9.77778e+15	9	0	false	0	TGFB3	4065
1.54545e+16	0.08416954221302049	0.6470588235294118	0.2868421052631579	2	20	15	false	TGFB1	13.15	5	0	false	0	TGFB1	691
1.6	0.06295376121463077	0.625	0.3137254901960784	2	18	14	false	TGFB2	1.38889e+15	4	0	false	0	TGFB2	570
1.0	0.024427191166321607	1.0	0.33516483516483514	1	14	12	false	TGFBR1	1.33571e+16	2	0	false	0	TGFBR1	247
1.0	0.014710144927536226	1.0	0.31868131868131866	1	14	13	false	TGFBR2	1.25714e+16	1	0	false	0	TGFBR2	122
2.15909e+15	0.0	0.4631578947368421	0.3525641025641026	3	13	0	false	AK1	1.40769e+16	13	0	false	0	AK1	0
2.7381e+15	1.19389e+15	0.3652173913043478	0.36538461538461536	5	13	8	false	LUM	1.50769e+16	5	0	false	0	LUM	2732
0.0	0.0	0.0	0.33974358974358976	0	13	13	false	TGFBR3	1.39231e+16	0	0	false	0	TGFBR3	0
1.78571e+16	0.893115942028985	0.5599999999999999	0.4090909090909091	3	12	2	false	DCN	1.59091e+16	10	1	false	0	DCN	2793
2.28571e+16	0.6026570048309177	0.4375	0.36363636363636365	4	12	2	false	FST	14.25	10	0	false	0	FST	1608
3.21429e+16	0.5305705083965955	0.3111111111111111	0.3560606060606061	6	12	5	false	INHBA	1.44167e+16	7	0	false	0	INHBA	1306
2.07143e+16	2.93186e+15	0.48275862068965514	0.3787878787878788	4	12	6	false	MMP2	15.5	6	0	false	0	MMP2	7025
1.53846e+16	0.17123533471359562	0.6499999999999999	0.3484848484848485	2	12	6	false	SMAD4	13.75	6	0	false	0	SMAD4	621
2.77273e+15	0.0	0.360655737704918	0.4090909090909091	5	11	0	false	ACVR1B	1.45455e+16	11	0	false	0	ACVR1B	0
2.5	0.24082125603864735	0.4	0.37272727272727274	5	11	4	false	IGF1	14.0	7	0	false	0	IGF1	591
1.83333e+16	0.06038647342995169	0.5454545454545455	0.4222222222222222	3	10	1	false	FMOD	16.1	9	0	false	0	FMOD	250
3.19048e+16	0.02754313319530713	0.3134328358208955	0.3888888888888889	6	10	2	false	LTBP1	15.3	8	0	false	0	LTBP1	190
3.81395e+15	0.0	0.2621951219512195	0.4444444444444444	7	9	2	false	FKBP1A	1.47778e+16	7	0	false	0	FKBP1A	0
1.58333e+16	0.005636070853462159	0.6315789473684211	0.4444444444444444	2	9	4	false	SMAD7	1.53333e+16	5	0	false	0	SMAD7	35
1.64286e+16	0.010821256038647342	0.6086956521739131	0.4	2	6	1	false	SHC1	1.63333e+16	5	0	false	0	SHC1	84
1.8	0.0	0.5555555555555556	0.5	2	2	0	false	ACVRL1	20.5	2	0	false	0	ACVRL1	0
0.0	0.0	0.0	0.0	0	1	1	false	AFF3	26.0	0	0	false	0	AFF3	0
0.0	0.0	0.0	0.0	0	1	1	false	BGN	26.0	0	0	false	0	BGN	0
0.0	0.0	0.0	0.0	0	1	1	false	CACNB2	26.0	0	0	false	0	CACNB2	0
0.0	0.0	0.0	0.0	0	1	1	false	CCN1	27.0	0	0	false	0	CCN1	0
0.0	0.0	0.0	0.0	0	1	1	false	CDK1	27.0	0	0	false	0	CDK1	0
0.0	0.0	0.0	0.0	0	1	1	false	COL1	26.0	0	0	false	0	COL1	0
0.0	0.0	0.0	0.0	0	1	1	false	COL14	26.0	0	0	false	0	COL14	0
0.0	0.0	0.0	0.0	0	1	1	false	COL4	26.0	0	0	false	0	COL4	0
0.0	0.0	0.0	0.0	0	1	1	false	COMP	26.0	0	0	false	0	COMP	0
0.0	0.0	0.0	0.0	0	1	1	false	DSC2	27.0	0	0	false	0	DSC2	0
0.0	0.0	0.0	0.0	0	1	1	false	FN1	26.0	0	0	false	0	FN1	0
0.0	0.0	0.0	0.0	0	1	1	false	IGF2BP1	26.0	0	0	false	0	IGF2BP1	0
0.0	0.0	0.0	0.0	0	1	1	false	INVS	27.0	0	0	false	0	INVS	0
0.0	0.0	0.0	0.0	0	1	1	false	MMP1	26.0	0	0	false	0	MMP1	0
0.0	0.0	0.0	0.0	0	1	1	false	MMP11	26.0	0	0	false	0	MMP11	0
0.0	0.0	0.0	0.0	0	1	1	false	MMP13	26.0	0	0	false	0	MMP13	0
0.0	0.0	0.0	0.0	0	1	1	false	MMP3	26.0	0	0	false	0	MMP3	0
0.0	0.0	0.0	0.0	0	1	1	false	MSN	27.0	0	0	false	0	MSN	0
0.0	0.0	0.0	0.0	0	1	1	false	RAVER2	26.0	0	0	false	0	RAVER2	0
0.0	0.0	0.0	0.0	0	1	1	false	SIRT1	27.0	0	0	false	0	SIRT1	0
0.0	0.0	0.0	0.0	0	1	1	false	SOX9	26.0	0	0	false	0	SOX9	0
0.0	0.0	0.0	0.0	0	1	1	false	THBS2	26.0	0	0	false	0	THBS2	0
0.0	0.0	0.0	0.0	0	1	1	false	TNFSF11	26.0	0	0	false	0	TNFSF11	0
0.0	0.0	0.0	0.0	0	1	1	false	TWIST	26.0	0	0	false	0	TWIST	0
0.0	0.0	0.0	0.0	0	1	1	false	VIM	26.0	0	0	false	0	VIM	0
				avg	6.6383
				sta dev	7.22142
				sum	13.8597

## Sheet: Bos taurus
SUPPLEMENTARY FILE 12
AverageShortestPathLength	BetweennessCentrality	ClosenessCentrality	ClusteringCoefficient	Eccentricity	EdgeCount	Indegree	IsSingleNode	name	NeighborhoodConnectivity	Outdegree	PartnerOfMultiEdgedNodePairs	selected	SelfLoops	shared name	Stress
1.95238e+16	328131055452484	0.5121951219512195	0.2581699346405229	3	20	12	false	TGFB1	1.12222e+16	8	2	false	0	TGFB1	4652
1.28571e+16	0.9529942279942278	0.7777777777777777	0.260233918128655	3	19	3	false	FN1	1.12105e+16	16	0	false	0	FN1	1784
1.0	0.08870593692022263	1.0	0.30952380952380953	1	15	13	false	TGFBR2	1.21333e+16	2	0	false	0	TGFBR2	237
1.0	0.09216914038342607	1.0	0.2904761904761905	1	15	12	false	TGFBR1	1.17333e+16	3	0	false	0	TGFBR1	247
1.0	0.10129612451041023	1.0	0.34065934065934067	1	14	10	false	TGFB3	1.23571e+16	4	0	false	0	TGFB3	239
2.33333e+16	0.649925273139559	0.42857142857142855	0.3241758241758242	4	14	6	false	SMAD2	1.17857e+16	8	0	false	0	SMAD2	958
2.19048e+16	0.5565656565656566	0.45652173913043476	0.33974358974358976	4	13	6	false	ITGB1	1.29231e+16	7	0	false	0	ITGB1	633
2.04762e+16	0.7670815295815295	0.48837209302325585	0.25757575757575757	4	12	4	false	HSPG2	1.06667e+16	8	0	false	0	HSPG2	1489
1.47619e+16	0.041991341991341975	0.6774193548387096	0.3181818181818182	2	12	1	false	DCN	1.26667e+16	11	0	false	0	DCN	77
0.0	0.0	0.0	0.2909090909090909	0	11	11	false	SDC4	1.08182e+16	0	0	false	0	SDC4	0
1.57143e+16	1.52807e+16	0.6363636363636364	0.3333333333333333	2	11	2	false	BGN	12.3	9	1	false	0	BGN	2341
2.57143e+16	0.16785456606885174	0.38888888888888884	0.37272727272727274	4	11	5	false	SMAD7	1.24545e+16	6	0	false	0	SMAD7	468
1.90476e+16	0.08542568542568542	0.525	0.33636363636363636	4	11	2	false	ITGAV	1.28182e+16	9	0	false	0	ITGAV	247
0.0	0.0	0.0	0.36666666666666664	0	10	10	false	TGFBR3	13.1	0	0	false	0	TGFBR3	0
2.42857e+16	0.15833075654504225	0.411764705882353	0.3888888888888889	4	10	3	false	SMAD4	12.6	7	0	false	0	SMAD4	444
1.95238e+16	0.06269841269841271	0.5121951219512195	0.35555555555555557	4	10	2	false	ITGA5	12.7	8	0	false	0	ITGA5	209
1.61905e+15	1.34307e+16	0.6176470588235294	0.39285714285714285	2	9	1	false	ACAN	13875	8	1	false	0	ACAN	2225
2.61905e+15	0.06269841269841271	0.38181818181818183	0.4027777777777778	4	9	5	false	ITGB6	1.37778e+16	4	0	false	0	ITGB6	209
2.57143e+16	0.146031746031746	0.38888888888888884	0.3194444444444444	4	9	4	false	ITGB3	1.28889e+15	5	0	false	0	ITGB3	267
0.0	0.0	0.0	0.5	0	7	7	false	ZFYVE9	1.38571e+16	0	0	false	0	ZFYVE9	0
1.6	0.00901875901875902	0.625	0.4	2	6	4	false	ITGB8	13.0	2	0	false	0	ITGB8	38
0.0	0.0	0.0	0.45	0	5	5	false	TLR2	13.6	0	0	false	0	TLR2	0
3.13636e+16	0.0	0.31884057971014496	0.5	5	3	0	false	FOXH1	1.16667e+16	3	0	false	0	FOXH1	0
				avg	11.1304
				sta dev	4.0261
				sum	15.1565

## Sheet: Gallus gallus
SUPPLEMENTARY FILE 12
AverageShortestPathLength	BetweennessCentrality	ClosenessCentrality	ClusteringCoefficient	Eccentricity	EdgeCount	Indegree	IsSingleNode	name	NeighborhoodConnectivity	Outdegree	PartnerOfMultiEdgedNodePairs	selected	SelfLoops	shared name	Stress
2.5	2.91306e+15	0.4	0.11190476190476191	6	21	10	false	TGFB2	7.52381e+15	11	0	false	0	TGFB2	12587
1.61538e+16	0.5084745762711864	0.6190476190476191	0.16374269005847952	3	20	1	false	BMP4	1.01053e+16	19	1	false	0	BMP4	2300
1.78788e+16	0.31711778804999136	0.5593220338983051	0.19281045751633988	3	18	5	false	CTNNB1	10.0	13	0	false	0	CTNNB1	1499
2.53571e+16	2.18288e+15	0.3943661971830986	0.0641025641025641	4	17	6	false	FHL2	6.53846e+15	11	4	false	0	FHL2	8596
0.0	0.0	0.0	0.045454545454545456	0	14	14	false	SCX	5.16667e+15	0	2	false	0	SCX	0
1.33333e+16	0.24138418079096047	0.75	0.06060606060606061	2	13	11	false	SIX2	6.25	2	1	false	0	SIX2	1180
2.67857e+16	1.73931e+16	0.37333333333333335	0.3333333333333333	5	13	7	false	SMAD2	1.23077e+16	6	0	false	0	SMAD2	8303
2.82143e+16	0.4119117934795901	0.35443037974683544	0.3712121212121212	5	12	7	false	SMAD3	1.23333e+16	5	0	false	0	SMAD3	3385
1.0	0.04708556509403966	1.0	0.4090909090909091	1	11	9	false	TGFBR1	1.30909e+16	2	0	false	0	TGFBR1	408
1.0	0.04708556509403966	1.0	0.4090909090909091	1	11	10	false	TGFBR2 (pro-protein)	1.30909e+16	1	0	false	0	TGFBR2	408
1.94444e+16	0.00932203389830509	0.5142857142857143	0.4111111111111111	3	10	1	false	CHRD	13.3	9	0	false	0	CHRD	198
2.62069e+16	0.011421723286130064	0.3815789473684211	0.4666666666666667	5	10	3	false	Gga.10225 (TGFBR2)	13.3	7	0	false	0	Gga.10225	257
3.10714e+15	0.8982578814782209	0.3218390804597701	0.3888888888888889	5	10	6	false	TGFB3	11.8	4	0	false	0	TGFB3	4899
3.46429e+16	0.4885079609655881	0.28865979381443296	0.2361111111111111	6	9	7	false	LEF1	1.06667e+16	2	0	false	0	LEF1	3674
3.3	0.0067753809279233026	0.30303030303030304	0.32142857142857145	6	8	4	false	GSK3B	10875	4	0	false	0	GSK3B	85
0.0	0.0	0.0	0.48214285714285715	0	8	8	false	TGFBR3	13375	0	0	false	0	TGFBR3	0
2.2	0.17949152542372887	0.45454545454545453	0.07142857142857142	4	8	2	false	TWSG1	8.0	6	0	false	0	TWSG1	657
2.57143e+16	0.0	0.38888888888888884	0.3	4	6	0	false	APC	7.83333e+15	6	0	false	0	APC	0
0.0	0.0	0.0	0.3	0	6	6	false	TCF7L2	9.66667e+15	0	0	false	0	TCF7L2	0
2.17857e+16	0.7390960451977401	0.459016393442623	0.2	3	5	2	false	GDF5	11.6	3	0	false	0	GDF5	3385
2.39286e+15	0.905197740112994	0.417910447761194	0.25	4	4	1	false	CHDL2	12.0	3	0	false	0	CHDL2	4293
2.67647e+15	0.0	0.37362637362637363	0.5	4	4	1	false	CTNNA1	9.5	3	0	false	0	CTNNA1	0
1.0	0.4495480225988703	1.0	0.0	1	4	1	false	DAN	9.25	3	0	false	0	DAN	2139
4.03333e+15	0.0	0.24793388429752067	0.25	7	4	1	false	EYA1	10.5	3	0	false	0	EYA1	0
2425	0.0	0.4123711340206186	0.16666666666666666	4	4	0	false	TGFB1	9.0	4	0	false	0	TGFB1	0
2.67647e+15	0.0	0.37362637362637363	0.3333333333333333	4	3	0	false	BCL9	11.0	3	0	false	0	BCL9	0
1.0	0.21677966101694934	1.0	0.0	1	3	1	false	BMPER	1.16667e+16	2	0	false	0	BMPER	1198
0.0	0.0	0.0	0.0	0	3	3	false	BMPR1	5.0	0	0	false	0	BMPR1	0
1.0	0.0	1.0	0.0	1	3	0	false	CHDL2+TWSG1	2.33333e+16	3	0	false	0	CHDL2+TWSG1	0
0.0	0.0	0.0	0.0	0	3	3	false	COL1A1	1.66667e+16	0	0	false	0	COL1A1	0
1.0	0.21864406779661016	1.0	0.16666666666666666	1	3	2	false	FST	9.0	1	0	false	0	FST	891
2.0	0.03615819209039548	0.5	0.16666666666666666	3	3	2	false	HOXA13+WNT3A	5.0	1	0	false	0	HOXA13+WNT3A	160
3.26667e+16	0.0	0.30612244897959184	0.0	7	3	0	false	NOGGIN+TWSG1	12.0	3	0	false	0	NOGGIN+TWSG1	0
0.0	0.0	0.0	0.0	0	3	3	false	SOX9	4.33333e+15	0	0	false	0	SOX9	0
1.8	0.0	0.5555555555555556	0.5	3	3	0	false	WNT3	7.5	3	1	false	0	WNT3	0
1.8	0.0	0.5555555555555556	0.0	3	2	0	false	BMP2	12.0	2	0	false	0	BMP2	0
3.41379e+15	0.0	0.29292929292929293	0.5	5	2	0	false	BMP5	12.5	2	0	false	0	BMP5	0
3.41379e+15	0.0	0.29292929292929293	0.5	5	2	0	false	BMP7	12.5	2	0	false	0	BMP7	0
0.0	0.0	0.0	0.5	0	2	2	false	CTNNBIP1	12.0	0	0	false	0	CTNNBIP1	0
0.0	0.0	0.0	0.5	0	2	2	false	EPHA4	3.5	0	0	false	0	EPHA4	0
1.0	0.18728813559322036	1.0	0.0	1	2	1	false	FSTL5	12.0	1	0	false	0	FSTL5	780
0.0	0.0	0.0	0.0	0	2	2	false	INHBA	5.5	0	0	false	0	INHBA	0
1.0	1.5	1.0	0.0	1	2	1	false	MMP16	1.0	1	0	false	0	MMP16	3
2.0	0.1709039548022599	0.5	0.0	3	2	1	false	NOGGIN	16.5	1	0	false	0	NOGGIN	661
0.0	0.0	0.0	0.0	0	2	2	false	ŒíIGH3	13.0	0	1	false	0	ŒíIGH3	0
0.0	0.0	0.0	0.5	0	2	2	false	SIX1	11.5	0	0	false	0	SIX1	0
0.0	0.0	0.0	0.0	0	2	2	false	TNC	13.0	0	1	false	0	TNC	0
0.0	0.0	0.0	0.0	0	2	2	false	TNMD	13.0	0	1	false	0	TNMD	0
0.0	0.0	0.0	0.0	0	1	1	false	CHDL1	21.0	0	0	false	0	CHDL1	0
0.0	0.0	0.0	0.0	0	1	1	false	COL2A1	3.0	0	0	false	0	COL2A1	0
0.0	0.0	0.0	0.0	0	1	1	false	COL2A2	4.0	0	0	false	0	COL2A2	0
0.0	0.0	0.0	0.0	0	1	1	false	COL2A3	8.0	0	0	false	0	COL2A3	0
1.0	0.0	1.0	0.0	1	1	0	false	CX32	3.0	1	0	false	0	CX32	0
1.0	0.0	1.0	0.0	1	1	0	false	CX43	3.0	1	0	false	0	CX43	0
3.44828e+16	0.0	0.29000000000000004	0.0	5	1	0	false	ENSGALP00000014775	13.0	1	0	false	0	ENSGALP00000014775	0
2.6	0.0	0.3846153846153846	0.0	4	1	0	false	HOXA13	3.0	1	0	false	0	HOXA13	0
0.0	0.0	0.0	0.0	0	1	1	false	PROMMP2	2.0	0	0	false	0	PROMMP2	0
2.0	0.0	0.5	0.0	3	1	0	false	SFRP2	12.0	1	0	false	0	SFRP2	0
0.0	0.0	0.0	0.0	0	1	1	false	TGIF1	13.0	0	0	false	0	TGIF1	0
1.5	0.0	0.6666666666666666	0.0	2	1	0	false	TIMP2	2.0	1	0	false	0	TIMP2	0
0.0	0.0	0.0	0.0	0	1	1	false	TLL1	21.0	0	0	false	0	TLL1	0
1.0	0.0	1.0	0.0	1	1	0	false	WNT	12.0	1	0	false	0	WNT	0
2.0	0.0	0.5	0.0	3	1	0	false	WNT6	12.0	1	0	false	0	WNT6	0
2.0	0.0	0.5	0.0	3	1	0	false	WNT7A	12.0	1	0	false	0	WNT7A	0
				avg	5.03125
				sta dev	5.13614
				sum	10.1674

## Sheet: Danio rerio
SUPPLEMENTARY FILE 12
AverageShortestPathLength	BetweennessCentrality	ClosenessCentrality	ClusteringCoefficient	Eccentricity	EdgeCount	Indegree	IsSingleNode	name	NeighborhoodConnectivity	Outdegree	PartnerOfMultiEdgedNodePairs	selected	SelfLoops	shared name	Stress
1.0	0.6430072158062189	1.0	0.20967741935483872	1	32	22	false	smad2	151875	10	0	false	0	smad2	3901
1.0	0.5577174409815606	1.0	0.2086021505376344	1	31	22	false	smad3a	1.5129e+16	9	0	false	0	smad3a	3578
1.0	0.41504486807642943	1.0	0.22536945812807882	1	29	21	false	smad3b	1.53448e+16	8	0	false	0	smad3b	2696
1.0	0.12740182636362044	1.0	0.29833333333333334	1	25	20	false	smad7	17.52	5	0	false	0	smad7	1168
1.38889e+16	0.2225913621262459	0.72	0.286231884057971	3	24	1	false	LOC563884 (Tgfb1b)	1.78333e+16	23	0	false	0	LOC563884	693
1.0	0.29927863910422037	1.0	0.30237154150197626	1	23	19	false	tgfb1a	1.83043e+16	4	0	false	0	tgfb1a	1773
1.16667e+16	0.09046300690818959	0.8571428571428571	0.2119047619047619	2	21	1	false	col1a1a	1.50952e+16	20	0	false	0	col1a1a	363
1.0	0.01054751357907504	1.0	0.3684210526315789	1	19	18	false	tgfbr2	1.95789e+15	1	0	false	0	tgfbr2	121
1.33333e+16	0.1059712773998488	0.75	0.3742690058479532	2	19	5	false	acvr2bb	19.0	14	0	false	0	acvr2bb	587
1.36364e+16	0.0849303028705022	0.7333333333333334	0.39869281045751637	2	18	4	false	acvr2aa	1.96667e+16	14	0	false	0	acvr2aa	538
0.0	0.0	0.0	0.41544117647058826	0	17	17	false	zfyve9a	2.00588e+16	0	0	false	0	zfyve9a	0
1.30769e+16	0.07667958656330746	0.7647058823529411	0.30514705882352944	2	17	8	false	gdf5	1.88235e+16	9	0	false	0	gdf5	461
1.46667e+16	0.2349790820721054	0.6818181818181819	0.2375	2	16	8	false	gdf6a	160625	8	0	false	0	gdf6a	913
1.18182e+16	0.035920388827365576	0.8461538461538461	0.3625	2	16	7	false	nedd4l	193125	9	0	false	0	nedd4l	403
1.7027e+16	0.0	0.5873015873015873	0.39166666666666666	3	16	0	false	LOC559222	20.25	16	0	false	0	LOC559222	0
1.45833e+16	0.009571270368612564	0.6857142857142857	0.4095238095238095	2	15	2	false	acvr1b	2.05333e+16	13	0	false	0	acvr1b	66
1.47826e+16	0.012049781152771194	0.6764705882352942	0.41904761904761906	2	15	3	false	acvr1c	2.11333e+16	12	0	false	0	acvr1c	103
1.45	0.010065654168644205	0.6896551724137931	0.4238095238095238	3	15	3	false	bmpr1aa	2.10667e+16	12	0	false	0	bmpr1aa	108
1.5	0.010065654168644205	0.6666666666666666	0.4238095238095238	3	15	5	false	bmpr1ba	2.10667e+16	10	0	false	0	bmpr1ba	108
1.0	0.01013223118704846	1.0	0.38095238095238093	1	15	13	false	tgfbr1b	2.05333e+16	2	0	false	0	tgfbr1b	127
1.0	0.01013223118704846	1.0	0.38095238095238093	1	15	12	false	tgfbr1a	2.05333e+16	3	0	false	0	tgfbr1a	127
1.47368e+16	0.010065654168644205	0.6785714285714286	0.4238095238095238	3	15	4	false	bmpr1ab	2.10667e+16	11	0	false	0	bmpr1ab	108
1.5	0.3520671834625323	0.6666666666666666	0.26373626373626374	2	14	5	false	dcn	1.37857e+16	9	0	false	0	dcn	1554
1.45455e+16	0.04974160206718345	0.6875	0.2802197802197802	2	14	2	false	col1a2	1.62143e+16	12	0	false	0	col1a2	187
1.72727e+16	0.401937984496124	0.5789473684210527	0.16666666666666666	2	13	9	false	scxa	13.0	4	1	false	0	scxa	1712
1.53846e+16	0.2627722406792175	0.6499999999999999	0.3333333333333333	2	12	6	false	mmp2	16.5	6	0	false	0	mmp2	1596
0.0	0.0	0.0	0.25	0	9	9	false	tnmd	13.5	0	1	false	0	tnmd	0
1.8	0.11461794019933555	0.5555555555555556	0.4305555555555556	2	9	8	false	sparc	1.46667e+16	1	0	false	0	sparc	475
1.63636e+16	0.1585086747877446	0.611111111111111	0.375	2	8	4	false	myod1	21.25	4	0	false	0	myod1	1140
2.04762e+16	0.0	0.48837209302325585	0.42857142857142855	3	8	2	false	col5a2a	11.25	6	0	false	0	col5a2a	0
2.1	0.0	0.47619047619047616	0.42857142857142855	3	8	3	false	col6a1	11.25	5	0	false	0	col6a1	0
2.5	0.0	0.4	0.4642857142857143	3	8	7	false	postnb	13.75	1	0	false	0	postnb	0
1.61538e+16	0.016149870801033604	0.6190476190476191	0.35714285714285715	2	7	2	false	mkxb	21.0	5	0	false	0	mkxb	147
1.61538e+16	0.016149870801033604	0.6190476190476191	0.35714285714285715	2	7	2	false	mkxa	21.0	5	0	false	0	mkxa	147
1.41667e+16	0.0	0.7058823529411764	0.4523809523809524	2	7	0	false	skia	2.18571e+16	7	0	false	0	skia	0
0.0	0.0	0.0	0.4	0	6	6	false	sp1	21.5	0	0	false	0	sp1	0
1.54545e+16	2.76855e+11	0.6470588235294118	0.43333333333333335	2	6	1	false	skila	21.5	5	0	false	0	skila	2
0.0	0.0	0.0	0.45	0	5	5	false	trim33	22.8	0	0	false	0	trim33	0
0.0	0.0	0.0	0.5	0	4	4	false	zgc:194993	12.75	0	0	false	0	zgc:194993	0
1.63636e+16	0.0	0.611111111111111	0.5	2	4	0	false	e2f4	24.5	4	0	false	0	e2f4	0
2.35714e+15	0.03986710963455149	0.42424242424242425	0.16666666666666666	3	3	1	false	meox1	12.0	2	0	false	0	meox1	72
2.46154e+16	0.0	0.40625	0.0	3	2	0	false	myod1+myf5	6.5	2	0	false	0	myod1+myf5	0
2.58333e+16	0.0	0.3870967741935484	0.0	3	1	0	false	mef2c	12.0	1	0	false	0	mef2c	0
0.0	0.0	0.0	0.0	0	1	1	false	xirp2a	2.0	0	0	false	0	xirp2a	0
				avg	13.2727
				sta dev	7.8158
				sum	21.0885
